# Supplementary material for: A validation of the body compassion scale in females
Source: J Health Psychol. 2023 Mar 16;28(10):900–12. doi: 10.1177/13591053231160922 (PMC10466952; doi:10.1177/13591053231160922)
Supplement: sj-out-6-hpq-10.1177_13591053231160922 – Supplemental material for A validation of the body compassion scale in females [file sj-out-6-hpq-10.1177_13591053231160922.out]

Mplus VERSION 8.2
MUTHEN & MUTHEN
09/21/2021  12:21 PM

INPUT INSTRUCTIONS

  TITLE: Initial Body Compassion CFA 210825;
  DATA: File is 'BCSCFA210825.dat';
  !LISTWISE=ON;
  VARIABLE: NAMES ARE ID	age	
  bcsdf1	bcsch1	bcsac1	bcsdf2	bcsdf3	bcsch2	bcsac2	
  bcsdf4	bcsdf5	bcsch3	bcsch4	
  bcsch5	bcsdf6	bcsch6	bcsac3	
  bcsdf7	bcsch7	bcsac4	bcsdf8	bcsch8	bcsac5	bcsdf9	bcsch9;

  USEVARIABLES ARE bcsdf1	bcsch1	bcsac1	bcsdf2	bcsdf3
  bcsch2	bcsac2	bcsdf4	bcsdf5	bcsch3	bcsch4	
  bcsch5	bcsdf6	bcsch6	bcsac3	bcsdf7	bcsch7
  bcsac4	bcsdf8	bcsch8	bcsac5	bcsdf9	bcsch9;

  !USEOBSERVATIONS DataSet EQ 2;
  CATEGORICAL ARE ALL;
  !MISSING ARE ALL (-999);
  ANALYSIS: ESTIMATOR = WLSMV;
  PARAMETERIZATION=THETA;

  Model:
  DEFUSION BY bcsdf1* (b1)
  bcsdf2 (b2)
  bcsdf3 (b3)
  bcsdf4 (b4)
  bcsdf5 (b5)
  bcsdf6 (b6)
  bcsdf7 (b7)
  bcsdf8 (b8)
  bcsdf9 (b9);

  COMMHUM BY bcsch1* (b10)
  bcsch2 (b11)
  bcsch3 (b12)
  bcsch4 (b13)
  bcsch5 (b14)
  bcsch6 (b15)
  bcsch7 (b16)
  bcsch8 (b17)
  bcsch9 (b18);

  ACCEPT BY bcsac1* (b19)
  bcsac2 (b20)
  bcsac3 (b21)
  bcsac4 (b22)
  bcsac5 (b23);


  bcsdf1 (e1);
  bcsdf2 (e2);
  bcsdf3 (e3);
  bcsdf4 (e4);
  bcsdf5 (e5);
  bcsdf6 (e6);
  bcsdf7 (e7);
  bcsdf8 (e8);
  bcsdf9 (e9);
  bcsch1 (e10);
  bcsch2 (e11);
  bcsch3 (e12);
  bcsch4 (e13);
  bcsch5 (e14);
  bcsch6 (e15);
  bcsch7 (e16);
  bcsch8 (e17);
  bcsch9 (e18);
  bcsac1 (e19);
  bcsac2 (e20);
  bcsac3 (e21);
  bcsac4 (e22);
  bcsac5 (e23);

  DEFUSION@1;
  COMMHUM@1;
  ACCEPT@1;

  MODEL CONSTRAINT:

  new sumDEF evarDEF omegaDEF;
  sumDEF=(b1+b2+b3+b4+b5+b6+b7+b8+b9)**2;
  evarDEF=(e1+e2+e3+e4+e5+e6+e7+e8+e9);
  omegaDEF=sumDEF/(sumDEF+evarDEF);

  new sumCH evarCH omegaCH;
  sumCH=(b10+b11+b12+b13+b14+b15+b16+b17+b18)**2;
  evarCH=(e10+e11+e12+e13+e14+e15+e16+e17+e18);
  omegaCH=sumCH/(sumCH+evarCH);

  new sumACC evarACC omegaACC;
  sumACC=(b19+b20+b21+b22+b23)**2;
  evarACC=(e19+e20+e21+e22+e23);
  omegaACC=sumACC/(sumACC+evarACC);

  OUTPUT: sampstat stdyx RESIDUAL;


INPUT READING TERMINATED NORMALLY


Initial Body Compassion CFA 210825;

SUMMARY OF ANALYSIS

Number of groups                                                 1
Number of observations                                         420

Number of dependent variables                                   23
Number of independent variables                                  0
Number of continuous latent variables                            3

Observed dependent variables

  Binary and ordered categorical (ordinal)
   BCSDF1      BCSCH1      BCSAC1      BCSDF2      BCSDF3      BCSCH2
   BCSAC2      BCSDF4      BCSDF5      BCSCH3      BCSCH4      BCSCH5
   BCSDF6      BCSCH6      BCSAC3      BCSDF7      BCSCH7      BCSAC4
   BCSDF8      BCSCH8      BCSAC5      BCSDF9      BCSCH9

Continuous latent variables
   DEFUSION    COMMHUM     ACCEPT


Estimator                                                    WLSMV
Maximum number of iterations                                  1000
Convergence criterion                                    0.500D-04
Maximum number of steepest descent iterations                   20
Parameterization                                             THETA
Link                                                        PROBIT

Input data file(s)
  BCSCFA210825.dat

Input data format  FREE


UNIVARIATE PROPORTIONS AND COUNTS FOR CATEGORICAL VARIABLES

    BCSDF1
      Category 1    0.088           37.000
      Category 2    0.214           90.000
      Category 3    0.200           84.000
      Category 4    0.200           84.000
      Category 5    0.298          125.000
    BCSCH1
      Category 1    0.124           52.000
      Category 2    0.267          112.000
      Category 3    0.271          114.000
      Category 4    0.248          104.000
      Category 5    0.090           38.000
    BCSAC1
      Category 1    0.136           57.000
      Category 2    0.231           97.000
      Category 3    0.286          120.000
      Category 4    0.229           96.000
      Category 5    0.119           50.000
    BCSDF2
      Category 1    0.100           42.000
      Category 2    0.233           98.000
      Category 3    0.195           82.000
      Category 4    0.205           86.000
      Category 5    0.267          112.000
    BCSDF3
      Category 1    0.098           41.000
      Category 2    0.267          112.000
      Category 3    0.169           71.000
      Category 4    0.233           98.000
      Category 5    0.233           98.000
    BCSCH2
      Category 1    0.102           43.000
      Category 2    0.264          111.000
      Category 3    0.295          124.000
      Category 4    0.248          104.000
      Category 5    0.090           38.000
    BCSAC2
      Category 1    0.214           90.000
      Category 2    0.283          119.000
      Category 3    0.176           74.000
      Category 4    0.205           86.000
      Category 5    0.121           51.000
    BCSDF4
      Category 1    0.095           40.000
      Category 2    0.202           85.000
      Category 3    0.262          110.000
      Category 4    0.236           99.000
      Category 5    0.205           86.000
    BCSDF5
      Category 1    0.121           51.000
      Category 2    0.290          122.000
      Category 3    0.264          111.000
      Category 4    0.202           85.000
      Category 5    0.121           51.000
    BCSCH3
      Category 1    0.131           55.000
      Category 2    0.321          135.000
      Category 3    0.252          106.000
      Category 4    0.231           97.000
      Category 5    0.064           27.000
    BCSCH4
      Category 1    0.121           51.000
      Category 2    0.302          127.000
      Category 3    0.293          123.000
      Category 4    0.217           91.000
      Category 5    0.067           28.000
    BCSCH5
      Category 1    0.114           48.000
      Category 2    0.245          103.000
      Category 3    0.264          111.000
      Category 4    0.248          104.000
      Category 5    0.129           54.000
    BCSDF6
      Category 1    0.100           42.000
      Category 2    0.167           70.000
      Category 3    0.212           89.000
      Category 4    0.250          105.000
      Category 5    0.271          114.000
    BCSCH6
      Category 1    0.136           57.000
      Category 2    0.310          130.000
      Category 3    0.269          113.000
      Category 4    0.210           88.000
      Category 5    0.076           32.000
    BCSAC3
      Category 1    0.124           52.000
      Category 2    0.214           90.000
      Category 3    0.195           82.000
      Category 4    0.271          114.000
      Category 5    0.195           82.000
    BCSDF7
      Category 1    0.088           37.000
      Category 2    0.236           99.000
      Category 3    0.200           84.000
      Category 4    0.231           97.000
      Category 5    0.245          103.000
    BCSCH7
      Category 1    0.126           53.000
      Category 2    0.293          123.000
      Category 3    0.295          124.000
      Category 4    0.212           89.000
      Category 5    0.074           31.000
    BCSAC4
      Category 1    0.100           42.000
      Category 2    0.267          112.000
      Category 3    0.281          118.000
      Category 4    0.238          100.000
      Category 5    0.114           48.000
    BCSDF8
      Category 1    0.176           74.000
      Category 2    0.283          119.000
      Category 3    0.205           86.000
      Category 4    0.210           88.000
      Category 5    0.126           53.000
    BCSCH8
      Category 1    0.081           34.000
      Category 2    0.271          114.000
      Category 3    0.329          138.000
      Category 4    0.226           95.000
      Category 5    0.093           39.000
    BCSAC5
      Category 1    0.167           70.000
      Category 2    0.243          102.000
      Category 3    0.205           86.000
      Category 4    0.255          107.000
      Category 5    0.131           55.000
    BCSDF9
      Category 1    0.148           62.000
      Category 2    0.286          120.000
      Category 3    0.245          103.000
      Category 4    0.176           74.000
      Category 5    0.145           61.000
    BCSCH9
      Category 1    0.143           60.000
      Category 2    0.221           93.000
      Category 3    0.300          126.000
      Category 4    0.255          107.000
      Category 5    0.081           34.000


SAMPLE STATISTICS


     ESTIMATED SAMPLE STATISTICS


           MEANS/INTERCEPTS/THRESHOLDS
              BCSDF1$1      BCSDF1$2      BCSDF1$3      BCSDF1$4      BCSCH1$1
              ________      ________      ________      ________      ________
               -1.353        -0.518         0.006         0.531        -1.156


           MEANS/INTERCEPTS/THRESHOLDS
              BCSCH1$2      BCSCH1$3      BCSCH1$4      BCSAC1$1      BCSAC1$2
              ________      ________      ________      ________      ________
               -0.278         0.418         1.338        -1.100        -0.341


           MEANS/INTERCEPTS/THRESHOLDS
              BCSAC1$3      BCSAC1$4      BCSDF2$1      BCSDF2$2      BCSDF2$3
              ________      ________      ________      ________      ________
                0.392         1.180        -1.282        -0.431         0.072


           MEANS/INTERCEPTS/THRESHOLDS
              BCSDF2$4      BCSDF3$1      BCSDF3$2      BCSDF3$3      BCSDF3$4
              ________      ________      ________      ________      ________
                0.623        -1.295        -0.347         0.084         0.728


           MEANS/INTERCEPTS/THRESHOLDS
              BCSCH2$1      BCSCH2$2      BCSCH2$3      BCSCH2$4      BCSAC2$1
              ________      ________      ________      ________      ________
               -1.268        -0.341         0.418         1.338        -0.792


           MEANS/INTERCEPTS/THRESHOLDS
              BCSAC2$2      BCSAC2$3      BCSAC2$4      BCSDF4$1      BCSDF4$2
              ________      ________      ________      ________      ________
               -0.006         0.450         1.168        -1.309        -0.531


           MEANS/INTERCEPTS/THRESHOLDS
              BCSDF4$3      BCSDF4$4      BCSDF5$1      BCSDF5$2      BCSDF5$3
              ________      ________      ________      ________      ________
                0.150         0.825        -1.168        -0.223         0.457


           MEANS/INTERCEPTS/THRESHOLDS
              BCSDF5$4      BCSCH3$1      BCSCH3$2      BCSCH3$3      BCSCH3$4
              ________      ________      ________      ________      ________
                1.168        -1.122        -0.120         0.538         1.520


           MEANS/INTERCEPTS/THRESHOLDS
              BCSCH4$1      BCSCH4$2      BCSCH4$3      BCSCH4$4      BCSCH5$1
              ________      ________      ________      ________      ________
               -1.168        -0.192         0.573         1.501        -1.204


           MEANS/INTERCEPTS/THRESHOLDS
              BCSCH5$2      BCSCH5$3      BCSCH5$4      BCSDF6$1      BCSDF6$2
              ________      ________      ________      ________      ________
               -0.360         0.316         1.133        -1.282        -0.623


           MEANS/INTERCEPTS/THRESHOLDS
              BCSDF6$3      BCSDF6$4      BCSCH6$1      BCSCH6$2      BCSCH6$3
              ________      ________      ________      ________      ________
               -0.054         0.608        -1.100        -0.138         0.566


           MEANS/INTERCEPTS/THRESHOLDS
              BCSCH6$4      BCSAC3$1      BCSAC3$2      BCSAC3$3      BCSAC3$4
              ________      ________      ________      ________      ________
                1.431        -1.156        -0.418         0.084         0.859


           MEANS/INTERCEPTS/THRESHOLDS
              BCSDF7$1      BCSDF7$2      BCSDF7$3      BCSDF7$4      BCSCH7$1
              ________      ________      ________      ________      ________
               -1.353        -0.457         0.060         0.690        -1.145


           MEANS/INTERCEPTS/THRESHOLDS
              BCSCH7$2      BCSCH7$3      BCSCH7$4      BCSAC4$1      BCSAC4$2
              ________      ________      ________      ________      ________
               -0.204         0.566         1.448        -1.282        -0.341


           MEANS/INTERCEPTS/THRESHOLDS
              BCSAC4$3      BCSAC4$4      BCSDF8$1      BCSDF8$2      BCSDF8$3
              ________      ________      ________      ________      ________
                0.379         1.204        -0.930        -0.102         0.424


           MEANS/INTERCEPTS/THRESHOLDS
              BCSDF8$4      BCSCH8$1      BCSCH8$2      BCSCH8$3      BCSCH8$4
              ________      ________      ________      ________      ________
                1.145        -1.399        -0.379         0.470         1.323


           MEANS/INTERCEPTS/THRESHOLDS
              BCSAC5$1      BCSAC5$2      BCSAC5$3      BCSAC5$4      BCSDF9$1
              ________      ________      ________      ________      ________
               -0.967        -0.229         0.291         1.122        -1.047


           MEANS/INTERCEPTS/THRESHOLDS
              BCSDF9$2      BCSDF9$3      BCSDF9$4      BCSCH9$1      BCSCH9$2
              ________      ________      ________      ________      ________
               -0.168         0.464         1.057        -1.068        -0.347


           MEANS/INTERCEPTS/THRESHOLDS
              BCSCH9$3      BCSCH9$4
              ________      ________
                0.424         1.399


           CORRELATION MATRIX (WITH VARIANCES ON THE DIAGONAL)
              BCSDF1        BCSCH1        BCSAC1        BCSDF2        BCSDF3
              ________      ________      ________      ________      ________
 BCSDF1
 BCSCH1         0.063
 BCSAC1         0.308         0.471
 BCSDF2         0.771         0.255         0.462
 BCSDF3         0.705         0.159         0.362         0.728
 BCSCH2         0.184         0.536         0.357         0.164         0.176
 BCSAC2         0.286         0.412         0.729         0.443         0.356
 BCSDF4         0.671         0.250         0.424         0.684         0.738
 BCSDF5         0.596         0.156         0.349         0.553         0.630
 BCSCH3         0.053         0.637         0.371         0.142         0.197
 BCSCH4         0.136         0.672         0.405         0.211         0.265
 BCSCH5         0.171         0.495         0.167         0.110         0.237
 BCSDF6         0.543         0.232         0.520         0.628         0.593
 BCSCH6        -0.002         0.505         0.267         0.093         0.110
 BCSAC3         0.384         0.440         0.738         0.523         0.451
 BCSDF7         0.677         0.087         0.267         0.616         0.610
 BCSCH7         0.176         0.644         0.368         0.289         0.300
 BCSAC4         0.339         0.341         0.669         0.527         0.478
 BCSDF8         0.507         0.254         0.591         0.675         0.545
 BCSCH8         0.260         0.559         0.294         0.274         0.261
 BCSAC5         0.421         0.338         0.704         0.568         0.438
 BCSDF9         0.484         0.249         0.427         0.604         0.557
 BCSCH9         0.123         0.678         0.362         0.266         0.193


           CORRELATION MATRIX (WITH VARIANCES ON THE DIAGONAL)
              BCSCH2        BCSAC2        BCSDF4        BCSDF5        BCSCH3
              ________      ________      ________      ________      ________
 BCSAC2         0.309
 BCSDF4         0.324         0.460
 BCSDF5         0.189         0.367         0.760
 BCSCH3         0.603         0.412         0.293         0.231
 BCSCH4         0.620         0.414         0.333         0.277         0.811
 BCSCH5         0.501         0.235         0.259         0.223         0.576
 BCSDF6         0.188         0.499         0.614         0.483         0.233
 BCSCH6         0.524         0.293         0.221         0.142         0.707
 BCSAC3         0.367         0.849         0.552         0.458         0.481
 BCSDF7         0.105         0.252         0.599         0.508         0.123
 BCSCH7         0.594         0.371         0.344         0.243         0.723
 BCSAC4         0.227         0.760         0.465         0.400         0.374
 BCSDF8         0.224         0.576         0.621         0.567         0.306
 BCSCH8         0.456         0.318         0.347         0.291         0.494
 BCSAC5         0.319         0.750         0.509         0.353         0.429
 BCSDF9         0.231         0.413         0.629         0.538         0.294
 BCSCH9         0.462         0.421         0.252         0.252         0.650


           CORRELATION MATRIX (WITH VARIANCES ON THE DIAGONAL)
              BCSCH4        BCSCH5        BCSDF6        BCSCH6        BCSAC3
              ________      ________      ________      ________      ________
 BCSCH5         0.634
 BCSDF6         0.271         0.166
 BCSCH6         0.710         0.652         0.173
 BCSAC3         0.484         0.308         0.526         0.352
 BCSDF7         0.175         0.118         0.492         0.057         0.347
 BCSCH7         0.731         0.665         0.312         0.720         0.473
 BCSAC4         0.401         0.273         0.554         0.329         0.775
 BCSDF8         0.312         0.114         0.635         0.241         0.593
 BCSCH8         0.584         0.668         0.244         0.509         0.432
 BCSAC5         0.406         0.185         0.559         0.313         0.829
 BCSDF9         0.328         0.195         0.540         0.171         0.451
 BCSCH9         0.640         0.495         0.205         0.541         0.501


           CORRELATION MATRIX (WITH VARIANCES ON THE DIAGONAL)
              BCSDF7        BCSCH7        BCSAC4        BCSDF8        BCSCH8
              ________      ________      ________      ________      ________
 BCSCH7         0.205
 BCSAC4         0.398         0.455
 BCSDF8         0.461         0.297         0.578
 BCSCH8         0.321         0.685         0.364         0.244
 BCSAC5         0.408         0.434         0.708         0.604         0.392
 BCSDF9         0.520         0.306         0.478         0.698         0.320
 BCSCH9         0.118         0.676         0.364         0.259         0.556


           CORRELATION MATRIX (WITH VARIANCES ON THE DIAGONAL)
              BCSAC5        BCSDF9        BCSCH9
              ________      ________      ________
 BCSDF9         0.472
 BCSCH9         0.445         0.237


THE MODEL ESTIMATION TERMINATED NORMALLY

     THE STANDARD ERRORS OF THE MODEL PARAMETER ESTIMATES COULD NOT BE
     COMPUTED.  THE MODEL MAY NOT BE IDENTIFIED.  CHECK YOUR MODEL.
     PROBLEM INVOLVING THE FOLLOWING PARAMETER:
     Parameter 116, BCSDF1 (equality/label)

     THE CONDITION NUMBER IS      -0.185D-16.


MODEL RESULTS

                    Estimate

 DEFUSION BY
    BCSDF1             0.984
    BCSDF2             1.140
    BCSDF3             1.040
    BCSDF4             1.148
    BCSDF5             0.922
    BCSDF6             0.970
    BCSDF7             0.829
    BCSDF8             1.096
    BCSDF9             0.944

 COMMHUM  BY
    BCSCH1             0.929
    BCSCH2             0.798
    BCSCH3             1.067
    BCSCH4             1.120
    BCSCH5             0.886
    BCSCH6             0.936
    BCSCH7             1.111
    BCSCH8             0.892
    BCSCH9             0.947

 ACCEPT   BY
    BCSAC1             1.015
    BCSAC2             1.178
    BCSAC3             1.345
    BCSAC4             1.060
    BCSAC5             1.176

 COMMHUM  WITH
    DEFUSION           0.355

 ACCEPT   WITH
    DEFUSION           0.682
    COMMHUM            0.547

 Thresholds
    BCSDF1$1          -1.713
    BCSDF1$2          -0.655
    BCSDF1$3           0.008
    BCSDF1$4           0.673
    BCSCH1$1          -1.411
    BCSCH1$2          -0.339
    BCSCH1$3           0.510
    BCSCH1$4           1.632
    BCSAC1$1          -1.388
    BCSAC1$2          -0.430
    BCSAC1$3           0.494
    BCSAC1$4           1.489
    BCSDF2$1          -1.707
    BCSDF2$2          -0.574
    BCSDF2$3           0.096
    BCSDF2$4           0.830
    BCSDF3$1          -1.668
    BCSDF3$2          -0.447
    BCSDF3$3           0.108
    BCSDF3$4           0.938
    BCSCH2$1          -1.496
    BCSCH2$2          -0.402
    BCSCH2$3           0.493
    BCSCH2$4           1.578
    BCSAC2$1          -1.068
    BCSAC2$2          -0.008
    BCSAC2$3           0.608
    BCSAC2$4           1.576
    BCSDF4$1          -1.724
    BCSDF4$2          -0.700
    BCSDF4$3           0.197
    BCSDF4$4           1.086
    BCSDF5$1          -1.437
    BCSDF5$2          -0.274
    BCSDF5$3           0.562
    BCSDF5$4           1.437
    BCSCH3$1          -1.394
    BCSCH3$2          -0.149
    BCSCH3$3           0.669
    BCSCH3$4           1.889
    BCSCH4$1          -1.470
    BCSCH4$2          -0.242
    BCSCH4$3           0.721
    BCSCH4$4           1.889
    BCSCH5$1          -1.471
    BCSCH5$2          -0.439
    BCSCH5$3           0.385
    BCSCH5$4           1.384
    BCSDF6$1          -1.619
    BCSDF6$2          -0.787
    BCSDF6$3          -0.068
    BCSDF6$4           0.769
    BCSCH6$1          -1.338
    BCSCH6$2          -0.168
    BCSCH6$3           0.689
    BCSCH6$4           1.742
    BCSAC3$1          -1.648
    BCSAC3$2          -0.595
    BCSAC3$3           0.119
    BCSAC3$4           1.224
    BCSDF7$1          -1.645
    BCSDF7$2          -0.556
    BCSDF7$3           0.073
    BCSDF7$4           0.839
    BCSCH7$1          -1.446
    BCSCH7$2          -0.258
    BCSCH7$3           0.715
    BCSCH7$4           1.829
    BCSAC4$1          -1.613
    BCSAC4$2          -0.429
    BCSAC4$3           0.477
    BCSAC4$4           1.515
    BCSDF8$1          -1.220
    BCSDF8$2          -0.133
    BCSDF8$3           0.556
    BCSDF8$4           1.501
    BCSCH8$1          -1.669
    BCSCH8$2          -0.452
    BCSCH8$3           0.561
    BCSCH8$4           1.579
    BCSAC5$1          -1.299
    BCSAC5$2          -0.307
    BCSAC5$3           0.390
    BCSAC5$4           1.506
    BCSDF9$1          -1.312
    BCSDF9$2          -0.211
    BCSDF9$3           0.581
    BCSDF9$4           1.325
    BCSCH9$1          -1.306
    BCSCH9$2          -0.425
    BCSCH9$3           0.519
    BCSCH9$4           1.711

 Variances
    DEFUSION           1.000
    COMMHUM            1.000
    ACCEPT             1.000

 Residual Variances
    BCSDF1             0.637
    BCSCH1             0.625
    BCSAC1             0.562
    BCSDF2             0.477
    BCSDF3             0.577
    BCSCH2             0.754
    BCSAC2             0.432
    BCSDF4             0.416
    BCSDF5             0.664
    BCSCH3             0.405
    BCSCH4             0.330
    BCSCH5             0.707
    BCSDF6             0.654
    BCSCH6             0.605
    BCSAC3             0.223
    BCSDF7             0.791
    BCSCH7             0.362
    BCSAC4             0.460
    BCSDF8             0.520
    BCSCH8             0.629
    BCSAC5             0.419
    BCSDF9             0.682
    BCSCH9             0.601

New/Additional Parameters
    SUMDEF            82.311
    EVARDEF            5.417
    OMEGADEF           0.938
    SUMCH             75.439
    EVARCH             5.018
    OMEGACH            0.938
    SUMACC            33.336
    EVARACC            2.097
    OMEGAACC           0.941


STANDARDIZED MODEL RESULTS

                      StdYX
                    Estimate

 DEFUSION BY
    BCSDF1             0.777
    BCSDF2             0.855
    BCSDF3             0.808
    BCSDF4             0.872
    BCSDF5             0.749
    BCSDF6             0.768
    BCSDF7             0.682
    BCSDF8             0.835
    BCSDF9             0.753

 COMMHUM  BY
    BCSCH1             0.762
    BCSCH2             0.677
    BCSCH3             0.859
    BCSCH4             0.890
    BCSCH5             0.726
    BCSCH6             0.769
    BCSCH7             0.879
    BCSCH8             0.747
    BCSCH9             0.774

 ACCEPT   BY
    BCSAC1             0.804
    BCSAC2             0.873
    BCSAC3             0.943
    BCSAC4             0.842
    BCSAC5             0.876

 COMMHUM  WITH
    DEFUSION           0.355

 ACCEPT   WITH
    DEFUSION           0.682
    COMMHUM            0.547

 Thresholds
    BCSDF1$1          -1.353
    BCSDF1$2          -0.518
    BCSDF1$3           0.006
    BCSDF1$4           0.531
    BCSCH1$1          -1.156
    BCSCH1$2          -0.278
    BCSCH1$3           0.418
    BCSCH1$4           1.338
    BCSAC1$1          -1.100
    BCSAC1$2          -0.341
    BCSAC1$3           0.392
    BCSAC1$4           1.180
    BCSDF2$1          -1.282
    BCSDF2$2          -0.431
    BCSDF2$3           0.072
    BCSDF2$4           0.623
    BCSDF3$1          -1.295
    BCSDF3$2          -0.347
    BCSDF3$3           0.084
    BCSDF3$4           0.728
    BCSCH2$1          -1.268
    BCSCH2$2          -0.341
    BCSCH2$3           0.418
    BCSCH2$4           1.338
    BCSAC2$1          -0.792
    BCSAC2$2          -0.006
    BCSAC2$3           0.450
    BCSAC2$4           1.168
    BCSDF4$1          -1.309
    BCSDF4$2          -0.531
    BCSDF4$3           0.150
    BCSDF4$4           0.825
    BCSDF5$1          -1.168
    BCSDF5$2          -0.223
    BCSDF5$3           0.457
    BCSDF5$4           1.168
    BCSCH3$1          -1.122
    BCSCH3$2          -0.120
    BCSCH3$3           0.538
    BCSCH3$4           1.520
    BCSCH4$1          -1.168
    BCSCH4$2          -0.192
    BCSCH4$3           0.573
    BCSCH4$4           1.501
    BCSCH5$1          -1.204
    BCSCH5$2          -0.360
    BCSCH5$3           0.315
    BCSCH5$4           1.133
    BCSDF6$1          -1.282
    BCSDF6$2          -0.623
    BCSDF6$3          -0.054
    BCSDF6$4           0.608
    BCSCH6$1          -1.100
    BCSCH6$2          -0.138
    BCSCH6$3           0.566
    BCSCH6$4           1.431
    BCSAC3$1          -1.156
    BCSAC3$2          -0.418
    BCSAC3$3           0.084
    BCSAC3$4           0.859
    BCSDF7$1          -1.353
    BCSDF7$2          -0.457
    BCSDF7$3           0.060
    BCSDF7$4           0.690
    BCSCH7$1          -1.145
    BCSCH7$2          -0.204
    BCSCH7$3           0.566
    BCSCH7$4           1.448
    BCSAC4$1          -1.282
    BCSAC4$2          -0.341
    BCSAC4$3           0.379
    BCSAC4$4           1.204
    BCSDF8$1          -0.930
    BCSDF8$2          -0.102
    BCSDF8$3           0.424
    BCSDF8$4           1.145
    BCSCH8$1          -1.399
    BCSCH8$2          -0.379
    BCSCH8$3           0.470
    BCSCH8$4           1.323
    BCSAC5$1          -0.967
    BCSAC5$2          -0.229
    BCSAC5$3           0.291
    BCSAC5$4           1.122
    BCSDF9$1          -1.047
    BCSDF9$2          -0.168
    BCSDF9$3           0.464
    BCSDF9$4           1.057
    BCSCH9$1          -1.068
    BCSCH9$2          -0.347
    BCSCH9$3           0.424
    BCSCH9$4           1.399

 Variances
    DEFUSION           1.000
    COMMHUM            1.000
    ACCEPT             1.000

 Residual Variances
    BCSDF1             0.397
    BCSCH1             0.420
    BCSAC1             0.353
    BCSDF2             0.268
    BCSDF3             0.348
    BCSCH2             0.542
    BCSAC2             0.237
    BCSDF4             0.240
    BCSDF5             0.439
    BCSCH3             0.262
    BCSCH4             0.208
    BCSCH5             0.474
    BCSDF6             0.410
    BCSCH6             0.409
    BCSAC3             0.110
    BCSDF7             0.535
    BCSCH7             0.227
    BCSAC4             0.291
    BCSDF8             0.302
    BCSCH8             0.442
    BCSAC5             0.233
    BCSDF9             0.434
    BCSCH9             0.401


MODEL COMMAND WITH FINAL ESTIMATES USED AS STARTING VALUES

     defusion BY bcsdf1*0.98354 (b1);
     defusion BY bcsdf2*1.13957 (b2);
     defusion BY bcsdf3*1.04046 (b3);
     defusion BY bcsdf4*1.14820 (b4);
     defusion BY bcsdf5*0.92179 (b5);
     defusion BY bcsdf6*0.97035 (b6);
     defusion BY bcsdf7*0.82900 (b7);
     defusion BY bcsdf8*1.09590 (b8);
     defusion BY bcsdf9*0.94372 (b9);
     commhum BY bcsch1*0.92934 (b10);
     commhum BY bcsch2*0.79842 (b11);
     commhum BY bcsch3*1.06748 (b12);
     commhum BY bcsch4*1.11967 (b13);
     commhum BY bcsch5*0.88630 (b14);
     commhum BY bcsch6*0.93570 (b15);
     commhum BY bcsch7*1.11062 (b16);
     commhum BY bcsch8*0.89153 (b17);
     commhum BY bcsch9*0.94652 (b18);
     accept BY bcsac1*1.01516 (b19);
     accept BY bcsac2*1.17821 (b20);
     accept BY bcsac3*1.34456 (b21);
     accept BY bcsac4*1.05973 (b22);
     accept BY bcsac5*1.17606 (b23);

     commhum WITH defusion*0.35531;
     accept WITH defusion*0.68164;
     accept WITH commhum*0.54706;

     [ bcsdf1$1*-1.71298 ];
     [ bcsdf1$2*-0.65549 ];
     [ bcsdf1$3*0.00756 ];
     [ bcsdf1$4*0.67283 ];
     [ bcsch1$1*-1.41062 ];
     [ bcsch1$2*-0.33927 ];
     [ bcsch1$3*0.50959 ];
     [ bcsch1$4*1.63230 ];
     [ bcsac1$1*-1.38778 ];
     [ bcsac1$2*-0.42991 ];
     [ bcsac1$3*0.49435 ];
     [ bcsac1$4*1.48871 ];
     [ bcsdf2$1*-1.70749 ];
     [ bcsdf2$2*-0.57388 ];
     [ bcsdf2$3*0.09550 ];
     [ bcsdf2$4*0.82994 ];
     [ bcsdf3$1*-1.66846 ];
     [ bcsdf3$2*-0.44702 ];
     [ bcsdf3$3*0.10775 ];
     [ bcsdf3$4*0.93766 ];
     [ bcsch2$1*-1.49591 ];
     [ bcsch2$2*-0.40189 ];
     [ bcsch2$3*0.49269 ];
     [ bcsch2$4*1.57817 ];
     [ bcsac2$1*-1.06811 ];
     [ bcsac2$2*-0.00805 ];
     [ bcsac2$3*0.60779 ];
     [ bcsac2$4*1.57579 ];
     [ bcsdf4$1*-1.72416 ];
     [ bcsdf4$2*-0.69966 ];
     [ bcsdf4$3*0.19723 ];
     [ bcsdf4$4*1.08611 ];
     [ bcsdf5$1*-1.43696 ];
     [ bcsdf5$2*-0.27394 ];
     [ bcsdf5$3*0.56238 ];
     [ bcsdf5$4*1.43696 ];
     [ bcsch3$1*-1.39439 ];
     [ bcsch3$2*-0.14870 ];
     [ bcsch3$3*0.66886 ];
     [ bcsch3$4*1.88888 ];
     [ bcsch4$1*-1.46965 ];
     [ bcsch4$2*-0.24180 ];
     [ bcsch4$3*0.72103 ];
     [ bcsch4$4*1.88888 ];
     [ bcsch5$1*-1.47076 ];
     [ bcsch5$2*-0.43941 ];
     [ bcsch5$3*0.38538 ];
     [ bcsch5$4*1.38418 ];
     [ bcsdf6$1*-1.61864 ];
     [ bcsdf6$2*-0.78678 ];
     [ bcsdf6$3*-0.06787 ];
     [ bcsdf6$4*0.76856 ];
     [ bcsch6$1*-1.33831 ];
     [ bcsch6$2*-0.16756 ];
     [ bcsch6$3*0.68870 ];
     [ bcsch6$4*1.74162 ];
     [ bcsac3$1*-1.64774 ];
     [ bcsac3$2*-0.59526 ];
     [ bcsac3$3*0.11922 ];
     [ bcsac3$4*1.22388 ];
     [ bcsdf7$1*-1.64474 ];
     [ bcsdf7$2*-0.55580 ];
     [ bcsdf7$3*0.07261 ];
     [ bcsdf7$4*0.83851 ];
     [ bcsch7$1*-1.44577 ];
     [ bcsch7$2*-0.25809 ];
     [ bcsch7$3*0.71489 ];
     [ bcsch7$4*1.82900 ];
     [ bcsac4$1*-1.61259 ];
     [ bcsac4$2*-0.42870 ];
     [ bcsac4$3*0.47677 ];
     [ bcsac4$4*1.51506 ];
     [ bcsdf8$1*-1.21995 ];
     [ bcsdf8$2*-0.13332 ];
     [ bcsdf8$3*0.55647 ];
     [ bcsdf8$4*1.50149 ];
     [ bcsch8$1*-1.66901 ];
     [ bcsch8$2*-0.45211 ];
     [ bcsch8$3*0.56125 ];
     [ bcsch8$4*1.57911 ];
     [ bcsac5$1*-1.29871 ];
     [ bcsac5$2*-0.30712 ];
     [ bcsac5$3*0.39000 ];
     [ bcsac5$4*1.50611 ];
     [ bcsdf9$1*-1.31242 ];
     [ bcsdf9$2*-0.21051 ];
     [ bcsdf9$3*0.58143 ];
     [ bcsdf9$4*1.32543 ];
     [ bcsch9$1*-1.30597 ];
     [ bcsch9$2*-0.42452 ];
     [ bcsch9$3*0.51891 ];
     [ bcsch9$4*1.71107 ];

     bcsdf1*0.63660 (e1);
     bcsch1*0.62496 (e10);
     bcsac1*0.56176 (e19);
     bcsdf2*0.47653 (e2);
     bcsdf3*0.57678 (e3);
     bcsch2*0.75408 (e11);
     bcsac2*0.43234 (e20);
     bcsdf4*0.41598 (e4);
     bcsdf5*0.66419 (e5);
     bcsch3*0.40527 (e12);
     bcsch4*0.32985 (e13);
     bcsch5*0.70654 (e14);
     bcsdf6*0.65369 (e6);
     bcsch6*0.60534 (e15);
     bcsac3*0.22334 (e21);
     bcsdf7*0.79149 (e7);
     bcsch7*0.36206 (e16);
     bcsac4*0.46031 (e22);
     bcsdf8*0.51987 (e8);
     bcsch8*0.62905 (e17);
     bcsac5*0.41906 (e23);
     bcsdf9*0.68157 (e9);
     bcsch9*0.60062 (e18);
     defusion@1;
     commhum@1;
     accept@1;

     ! NEW statements in MODEL CONSTRAINT
     NEW(sumdef*82.31119);
     NEW(evardef*5.41670);
     NEW(omegadef*0.93826);
     NEW(sumch*75.43935);
     NEW(evarch*5.01776);
     NEW(omegach*0.93763);
     NEW(sumacc*33.33593);
     NEW(evaracc*2.09681);
     NEW(omegaacc*0.94082);


RESIDUAL OUTPUT


     ESTIMATED MODEL AND RESIDUALS (OBSERVED - ESTIMATED)


           Model Estimated Means/Intercepts/Thresholds
              BCSDF1$1      BCSDF1$2      BCSDF1$3      BCSDF1$4      BCSCH1$1
              ________      ________      ________      ________      ________
               -1.353        -0.518         0.006         0.531        -1.156


           Model Estimated Means/Intercepts/Thresholds
              BCSCH1$2      BCSCH1$3      BCSCH1$4      BCSAC1$1      BCSAC1$2
              ________      ________      ________      ________      ________
               -0.278         0.418         1.338        -1.100        -0.341


           Model Estimated Means/Intercepts/Thresholds
              BCSAC1$3      BCSAC1$4      BCSDF2$1      BCSDF2$2      BCSDF2$3
              ________      ________      ________      ________      ________
                0.392         1.180        -1.282        -0.431         0.072


           Model Estimated Means/Intercepts/Thresholds
              BCSDF2$4      BCSDF3$1      BCSDF3$2      BCSDF3$3      BCSDF3$4
              ________      ________      ________      ________      ________
                0.623        -1.295        -0.347         0.084         0.728


           Model Estimated Means/Intercepts/Thresholds
              BCSCH2$1      BCSCH2$2      BCSCH2$3      BCSCH2$4      BCSAC2$1
              ________      ________      ________      ________      ________
               -1.268        -0.341         0.418         1.338        -0.792


           Model Estimated Means/Intercepts/Thresholds
              BCSAC2$2      BCSAC2$3      BCSAC2$4      BCSDF4$1      BCSDF4$2
              ________      ________      ________      ________      ________
               -0.006         0.450         1.168        -1.309        -0.531


           Model Estimated Means/Intercepts/Thresholds
              BCSDF4$3      BCSDF4$4      BCSDF5$1      BCSDF5$2      BCSDF5$3
              ________      ________      ________      ________      ________
                0.150         0.825        -1.168        -0.223         0.457


           Model Estimated Means/Intercepts/Thresholds
              BCSDF5$4      BCSCH3$1      BCSCH3$2      BCSCH3$3      BCSCH3$4
              ________      ________      ________      ________      ________
                1.168        -1.122        -0.120         0.538         1.520


           Model Estimated Means/Intercepts/Thresholds
              BCSCH4$1      BCSCH4$2      BCSCH4$3      BCSCH4$4      BCSCH5$1
              ________      ________      ________      ________      ________
               -1.168        -0.192         0.573         1.501        -1.204


           Model Estimated Means/Intercepts/Thresholds
              BCSCH5$2      BCSCH5$3      BCSCH5$4      BCSDF6$1      BCSDF6$2
              ________      ________      ________      ________      ________
               -0.360         0.315         1.133        -1.282        -0.623


           Model Estimated Means/Intercepts/Thresholds
              BCSDF6$3      BCSDF6$4      BCSCH6$1      BCSCH6$2      BCSCH6$3
              ________      ________      ________      ________      ________
               -0.054         0.608        -1.100        -0.138         0.566


           Model Estimated Means/Intercepts/Thresholds
              BCSCH6$4      BCSAC3$1      BCSAC3$2      BCSAC3$3      BCSAC3$4
              ________      ________      ________      ________      ________
                1.431        -1.156        -0.418         0.084         0.859


           Model Estimated Means/Intercepts/Thresholds
              BCSDF7$1      BCSDF7$2      BCSDF7$3      BCSDF7$4      BCSCH7$1
              ________      ________      ________      ________      ________
               -1.353        -0.457         0.060         0.690        -1.145


           Model Estimated Means/Intercepts/Thresholds
              BCSCH7$2      BCSCH7$3      BCSCH7$4      BCSAC4$1      BCSAC4$2
              ________      ________      ________      ________      ________
               -0.204         0.566         1.448        -1.282        -0.341


           Model Estimated Means/Intercepts/Thresholds
              BCSAC4$3      BCSAC4$4      BCSDF8$1      BCSDF8$2      BCSDF8$3
              ________      ________      ________      ________      ________
                0.379         1.204        -0.930        -0.102         0.424


           Model Estimated Means/Intercepts/Thresholds
              BCSDF8$4      BCSCH8$1      BCSCH8$2      BCSCH8$3      BCSCH8$4
              ________      ________      ________      ________      ________
                1.145        -1.399        -0.379         0.470         1.323


           Model Estimated Means/Intercepts/Thresholds
              BCSAC5$1      BCSAC5$2      BCSAC5$3      BCSAC5$4      BCSDF9$1
              ________      ________      ________      ________      ________
               -0.967        -0.229         0.291         1.122        -1.047


           Model Estimated Means/Intercepts/Thresholds
              BCSDF9$2      BCSDF9$3      BCSDF9$4      BCSCH9$1      BCSCH9$2
              ________      ________      ________      ________      ________
               -0.168         0.464         1.057        -1.068        -0.347


           Model Estimated Means/Intercepts/Thresholds
              BCSCH9$3      BCSCH9$4
              ________      ________
                0.424         1.399


           Residuals for Means/Intercepts/Thresholds
              BCSDF1$1      BCSDF1$2      BCSDF1$3      BCSDF1$4      BCSCH1$1
              ________      ________      ________      ________      ________
                0.000         0.000         0.000         0.000         0.000


           Residuals for Means/Intercepts/Thresholds
              BCSCH1$2      BCSCH1$3      BCSCH1$4      BCSAC1$1      BCSAC1$2
              ________      ________      ________      ________      ________
                0.000         0.000         0.000         0.000         0.000


           Residuals for Means/Intercepts/Thresholds
              BCSAC1$3      BCSAC1$4      BCSDF2$1      BCSDF2$2      BCSDF2$3
              ________      ________      ________      ________      ________
                0.000         0.000         0.000         0.000         0.000


           Residuals for Means/Intercepts/Thresholds
              BCSDF2$4      BCSDF3$1      BCSDF3$2      BCSDF3$3      BCSDF3$4
              ________      ________      ________      ________      ________
                0.000         0.000         0.000         0.000         0.000


           Residuals for Means/Intercepts/Thresholds
              BCSCH2$1      BCSCH2$2      BCSCH2$3      BCSCH2$4      BCSAC2$1
              ________      ________      ________      ________      ________
                0.000         0.000         0.000         0.000         0.000


           Residuals for Means/Intercepts/Thresholds
              BCSAC2$2      BCSAC2$3      BCSAC2$4      BCSDF4$1      BCSDF4$2
              ________      ________      ________      ________      ________
                0.000         0.000         0.000         0.000         0.000


           Residuals for Means/Intercepts/Thresholds
              BCSDF4$3      BCSDF4$4      BCSDF5$1      BCSDF5$2      BCSDF5$3
              ________      ________      ________      ________      ________
                0.000         0.000         0.000         0.000         0.000


           Residuals for Means/Intercepts/Thresholds
              BCSDF5$4      BCSCH3$1      BCSCH3$2      BCSCH3$3      BCSCH3$4
              ________      ________      ________      ________      ________
                0.000         0.000         0.000         0.000         0.000


           Residuals for Means/Intercepts/Thresholds
              BCSCH4$1      BCSCH4$2      BCSCH4$3      BCSCH4$4      BCSCH5$1
              ________      ________      ________      ________      ________
                0.000         0.000         0.000         0.000         0.000


           Residuals for Means/Intercepts/Thresholds
              BCSCH5$2      BCSCH5$3      BCSCH5$4      BCSDF6$1      BCSDF6$2
              ________      ________      ________      ________      ________
                0.000         0.000         0.000         0.000         0.000


           Residuals for Means/Intercepts/Thresholds
              BCSDF6$3      BCSDF6$4      BCSCH6$1      BCSCH6$2      BCSCH6$3
              ________      ________      ________      ________      ________
                0.000         0.000         0.000         0.000         0.000


           Residuals for Means/Intercepts/Thresholds
              BCSCH6$4      BCSAC3$1      BCSAC3$2      BCSAC3$3      BCSAC3$4
              ________      ________      ________      ________      ________
                0.000         0.000         0.000         0.000         0.000


           Residuals for Means/Intercepts/Thresholds
              BCSDF7$1      BCSDF7$2      BCSDF7$3      BCSDF7$4      BCSCH7$1
              ________      ________      ________      ________      ________
                0.000         0.000         0.000         0.000         0.000


           Residuals for Means/Intercepts/Thresholds
              BCSCH7$2      BCSCH7$3      BCSCH7$4      BCSAC4$1      BCSAC4$2
              ________      ________      ________      ________      ________
                0.000         0.000         0.000         0.000         0.000


           Residuals for Means/Intercepts/Thresholds
              BCSAC4$3      BCSAC4$4      BCSDF8$1      BCSDF8$2      BCSDF8$3
              ________      ________      ________      ________      ________
                0.000         0.000         0.000         0.000         0.000


           Residuals for Means/Intercepts/Thresholds
              BCSDF8$4      BCSCH8$1      BCSCH8$2      BCSCH8$3      BCSCH8$4
              ________      ________      ________      ________      ________
                0.000         0.000         0.000         0.000         0.000


           Residuals for Means/Intercepts/Thresholds
              BCSAC5$1      BCSAC5$2      BCSAC5$3      BCSAC5$4      BCSDF9$1
              ________      ________      ________      ________      ________
                0.000         0.000         0.000         0.000         0.000


           Residuals for Means/Intercepts/Thresholds
              BCSDF9$2      BCSDF9$3      BCSDF9$4      BCSCH9$1      BCSCH9$2
              ________      ________      ________      ________      ________
                0.000         0.000         0.000         0.000         0.000


           Residuals for Means/Intercepts/Thresholds
              BCSCH9$3      BCSCH9$4
              ________      ________
                0.000         0.000


           Model Estimated Covariances/Correlations/Residual Correlations
              BCSDF1        BCSCH1        BCSAC1        BCSDF2        BCSDF3
              ________      ________      ________      ________      ________
 BCSDF1
 BCSCH1         0.210
 BCSAC1         0.426         0.335
 BCSDF2         0.664         0.231         0.469
 BCSDF3         0.627         0.219         0.443         0.691
 BCSCH2         0.187         0.516         0.298         0.206         0.194
 BCSAC2         0.462         0.364         0.702         0.509         0.481
 BCSDF4         0.677         0.236         0.478         0.746         0.704
 BCSDF5         0.582         0.203         0.411         0.641         0.605
 BCSCH3         0.237         0.654         0.378         0.261         0.246
 BCSCH4         0.246         0.678         0.392         0.270         0.255
 BCSCH5         0.200         0.553         0.319         0.221         0.208
 BCSDF6         0.597         0.208         0.421         0.657         0.621
 BCSCH6         0.212         0.586         0.338         0.234         0.221
 BCSAC3         0.499         0.393         0.759         0.550         0.519
 BCSDF7         0.529         0.185         0.374         0.583         0.551
 BCSCH7         0.243         0.670         0.387         0.267         0.252
 BCSAC4         0.446         0.351         0.678         0.491         0.464
 BCSDF8         0.649         0.226         0.458         0.715         0.675
 BCSCH8         0.206         0.569         0.329         0.227         0.214
 BCSAC5         0.464         0.365         0.705         0.511         0.482
 BCSDF9         0.585         0.204         0.413         0.644         0.608
 BCSCH9         0.213         0.589         0.341         0.235         0.222


           Model Estimated Covariances/Correlations/Residual Correlations
              BCSCH2        BCSAC2        BCSDF4        BCSDF5        BCSCH3
              ________      ________      ________      ________      ________
 BCSAC2         0.323
 BCSDF4         0.210         0.519
 BCSDF5         0.180         0.446         0.653
 BCSCH3         0.581         0.410         0.266         0.229
 BCSCH4         0.602         0.425         0.276         0.237         0.764
 BCSCH5         0.491         0.347         0.225         0.193         0.623
 BCSDF6         0.185         0.457         0.670         0.576         0.234
 BCSCH6         0.520         0.367         0.238         0.205         0.660
 BCSAC3         0.349         0.824         0.561         0.482         0.443
 BCSDF7         0.164         0.406         0.594         0.511         0.208
 BCSCH7         0.595         0.420         0.272         0.234         0.755
 BCSAC4         0.312         0.735         0.501         0.430         0.396
 BCSDF8         0.201         0.497         0.728         0.626         0.255
 BCSCH8         0.506         0.357         0.231         0.199         0.642
 BCSAC5         0.324         0.765         0.521         0.447         0.412
 BCSDF9         0.181         0.448         0.656         0.564         0.230
 BCSCH9         0.524         0.370         0.240         0.206         0.665


           Model Estimated Covariances/Correlations/Residual Correlations
              BCSCH4        BCSCH5        BCSDF6        BCSCH6        BCSAC3
              ________      ________      ________      ________      ________
 BCSCH5         0.646
 BCSDF6         0.243         0.198
 BCSCH6         0.684         0.558         0.210
 BCSAC3         0.459         0.374         0.494         0.397
 BCSDF7         0.216         0.176         0.524         0.186         0.438
 BCSCH7         0.782         0.638         0.240         0.676         0.454
 BCSAC4         0.410         0.334         0.441         0.354         0.795
 BCSDF8         0.264         0.215         0.642         0.228         0.537
 BCSCH8         0.665         0.542         0.204         0.574         0.386
 BCSAC5         0.426         0.348         0.459         0.369         0.826
 BCSDF9         0.238         0.194         0.578         0.206         0.484
 BCSCH9         0.688         0.561         0.211         0.595         0.399


           Model Estimated Covariances/Correlations/Residual Correlations
              BCSDF7        BCSCH7        BCSAC4        BCSDF8        BCSCH8
              ________      ________      ________      ________      ________
 BCSCH7         0.213
 BCSAC4         0.391         0.405
 BCSDF8         0.570         0.261         0.480
 BCSCH8         0.181         0.657         0.344         0.222
 BCSAC5         0.407         0.421         0.738         0.499         0.358
 BCSDF9         0.513         0.235         0.432         0.629         0.200
 BCSCH9         0.187         0.680         0.356         0.230         0.578


           Model Estimated Covariances/Correlations/Residual Correlations
              BCSAC5        BCSDF9        BCSCH9
              ________      ________      ________
 BCSDF9         0.449
 BCSCH9         0.371         0.207


           Residuals for Covariances/Correlations/Residual Correlations
              BCSDF1        BCSCH1        BCSAC1        BCSDF2        BCSDF3
              ________      ________      ________      ________      ________
 BCSDF1
 BCSCH1        -0.147
 BCSAC1        -0.118         0.136
 BCSDF2         0.107         0.024        -0.007
 BCSDF3         0.077        -0.059        -0.081         0.037
 BCSCH2        -0.003         0.020         0.059        -0.042        -0.018
 BCSAC2        -0.177         0.048         0.027        -0.066        -0.125
 BCSDF4        -0.006         0.014        -0.054        -0.062         0.034
 BCSDF5         0.014        -0.047        -0.062        -0.088         0.025
 BCSCH3        -0.184        -0.017        -0.007        -0.119        -0.049
 BCSCH4        -0.109        -0.005         0.013        -0.060         0.009
 BCSCH5        -0.029        -0.058        -0.153        -0.110         0.029
 BCSDF6        -0.054         0.024         0.099        -0.029        -0.027
 BCSCH6        -0.214        -0.080        -0.071        -0.141        -0.111
 BCSAC3        -0.116         0.046        -0.021        -0.027        -0.069
 BCSDF7         0.148        -0.097        -0.107         0.033         0.059
 BCSCH7        -0.067        -0.026        -0.019         0.022         0.047
 BCSAC4        -0.107        -0.010        -0.008         0.036         0.014
 BCSDF8        -0.142         0.028         0.133        -0.039        -0.130
 BCSCH8         0.054        -0.010        -0.035         0.047         0.047
 BCSAC5        -0.042        -0.027        -0.001         0.058        -0.044
 BCSDF9        -0.101         0.045         0.014        -0.040        -0.051
 BCSCH9        -0.090         0.089         0.022         0.031        -0.029


           Residuals for Covariances/Correlations/Residual Correlations
              BCSCH2        BCSAC2        BCSDF4        BCSDF5        BCSCH3
              ________      ________      ________      ________      ________
 BCSAC2        -0.015
 BCSDF4         0.114        -0.059
 BCSDF5         0.008        -0.079         0.107
 BCSCH3         0.022         0.001         0.027         0.002
 BCSCH4         0.018        -0.011         0.057         0.040         0.047
 BCSCH5         0.010        -0.112         0.035         0.030        -0.048
 BCSDF6         0.004         0.042        -0.056        -0.092        -0.001
 BCSCH6         0.004        -0.074        -0.018        -0.063         0.047
 BCSAC3         0.017         0.025        -0.009        -0.024         0.038
 BCSDF7        -0.059        -0.153         0.005        -0.003        -0.085
 BCSCH7        -0.001        -0.049         0.072         0.009        -0.032
 BCSAC4        -0.085         0.024        -0.036        -0.030        -0.022
 BCSDF8         0.023         0.078        -0.108        -0.058         0.051
 BCSCH8        -0.050        -0.038         0.115         0.093        -0.148
 BCSAC5        -0.006        -0.015        -0.012        -0.095         0.017
 BCSDF9         0.050        -0.035        -0.027        -0.026         0.065
 BCSCH9        -0.062         0.051         0.013         0.046        -0.014


           Residuals for Covariances/Correlations/Residual Correlations
              BCSCH4        BCSCH5        BCSDF6        BCSCH6        BCSAC3
              ________      ________      ________      ________      ________
 BCSCH5        -0.011
 BCSDF6         0.028        -0.032
 BCSCH6         0.026         0.095        -0.037
 BCSAC3         0.024        -0.067         0.032        -0.045
 BCSDF7        -0.040        -0.057        -0.032        -0.129        -0.092
 BCSCH7        -0.052         0.027         0.072         0.044         0.020
 BCSAC4        -0.009        -0.062         0.113        -0.026        -0.020
 BCSDF8         0.048        -0.101        -0.007         0.012         0.055
 BCSCH8        -0.081         0.125         0.040        -0.066         0.046
 BCSAC5        -0.021        -0.163         0.101        -0.056         0.002
 BCSDF9         0.090         0.001        -0.038        -0.034        -0.033
 BCSCH9        -0.048        -0.066        -0.007        -0.054         0.101


           Residuals for Covariances/Correlations/Residual Correlations
              BCSDF7        BCSCH7        BCSAC4        BCSDF8        BCSCH8
              ________      ________      ________      ________      ________
 BCSCH7        -0.008
 BCSAC4         0.006         0.050
 BCSDF8        -0.108         0.037         0.098
 BCSCH8         0.140         0.028         0.020         0.022
 BCSAC5         0.001         0.012        -0.030         0.105         0.034
 BCSDF9         0.007         0.070         0.046         0.069         0.120
 BCSCH9        -0.069        -0.004         0.008         0.029        -0.022


           Residuals for Covariances/Correlations/Residual Correlations
              BCSAC5        BCSDF9        BCSCH9
              ________      ________      ________
 BCSDF9         0.022
 BCSCH9         0.074         0.030


     UNIVARIATE PROPORTIONS FOR CATEGORICAL VARIABLES

     Variable          Observed      Estimated      Residual (Obs.-Est.)    Stand. Residual
     BCSDF1
       Category  1       0.088          0.088                  0.000                0.000
       Category  2       0.214          0.214                  0.000                0.000
       Category  3       0.200          0.200                  0.000                0.000
       Category  4       0.200          0.200                  0.000                0.000
       Category  5       0.298          0.298                  0.000                0.000
     BCSCH1
       Category  1       0.124          0.124                  0.000                0.000
       Category  2       0.267          0.267                  0.000                0.000
       Category  3       0.271          0.271                  0.000                0.000
       Category  4       0.248          0.248                  0.000                0.000
       Category  5       0.090          0.090                  0.000                0.000
     BCSAC1
       Category  1       0.136          0.136                  0.000                0.000
       Category  2       0.231          0.231                  0.000                0.000
       Category  3       0.286          0.286                  0.000                0.000
       Category  4       0.229          0.229                  0.000                0.000
       Category  5       0.119          0.119                  0.000                0.000
     BCSDF2
       Category  1       0.100          0.100                  0.000                0.000
       Category  2       0.233          0.233                  0.000                0.000
       Category  3       0.195          0.195                  0.000                0.000
       Category  4       0.205          0.205                  0.000                0.000
       Category  5       0.267          0.267                  0.000                0.000
     BCSDF3
       Category  1       0.098          0.098                  0.000                0.000
       Category  2       0.267          0.267                  0.000                0.000
       Category  3       0.169          0.169                  0.000                0.000
       Category  4       0.233          0.233                  0.000                0.000
       Category  5       0.233          0.233                  0.000                0.000
     BCSCH2
       Category  1       0.102          0.102                  0.000                0.000
       Category  2       0.264          0.264                  0.000                0.000
       Category  3       0.295          0.295                  0.000                0.000
       Category  4       0.248          0.248                  0.000                0.000
       Category  5       0.090          0.090                  0.000                0.000
     BCSAC2
       Category  1       0.214          0.214                  0.000                0.000
       Category  2       0.283          0.283                  0.000                0.000
       Category  3       0.176          0.176                  0.000                0.000
       Category  4       0.205          0.205                  0.000                0.000
       Category  5       0.121          0.121                  0.000                0.000
     BCSDF4
       Category  1       0.095          0.095                  0.000                0.000
       Category  2       0.202          0.202                  0.000                0.000
       Category  3       0.262          0.262                  0.000                0.000
       Category  4       0.236          0.236                  0.000                0.000
       Category  5       0.205          0.205                  0.000                0.000
     BCSDF5
       Category  1       0.121          0.121                  0.000                0.000
       Category  2       0.290          0.290                  0.000                0.000
       Category  3       0.264          0.264                  0.000                0.000
       Category  4       0.202          0.202                  0.000                0.000
       Category  5       0.121          0.121                  0.000                0.000
     BCSCH3
       Category  1       0.131          0.131                  0.000                0.000
       Category  2       0.321          0.321                  0.000                0.000
       Category  3       0.252          0.252                  0.000                0.000
       Category  4       0.231          0.231                  0.000                0.000
       Category  5       0.064          0.064                  0.000                0.000
     BCSCH4
       Category  1       0.121          0.121                  0.000                0.000
       Category  2       0.302          0.302                  0.000                0.000
       Category  3       0.293          0.293                  0.000                0.000
       Category  4       0.217          0.217                  0.000                0.001
       Category  5       0.067          0.067                  0.000                0.000
     BCSCH5
       Category  1       0.114          0.114                  0.000                0.000
       Category  2       0.245          0.245                  0.000                0.000
       Category  3       0.264          0.264                  0.000                0.000
       Category  4       0.248          0.248                  0.000                0.000
       Category  5       0.129          0.129                  0.000                0.000
     BCSDF6
       Category  1       0.100          0.100                  0.000                0.000
       Category  2       0.167          0.167                  0.000                0.000
       Category  3       0.212          0.212                  0.000                0.000
       Category  4       0.250          0.250                  0.000                0.000
       Category  5       0.271          0.271                  0.000                0.000
     BCSCH6
       Category  1       0.136          0.136                  0.000                0.000
       Category  2       0.310          0.310                  0.000                0.000
       Category  3       0.269          0.269                  0.000                0.000
       Category  4       0.210          0.210                  0.000                0.000
       Category  5       0.076          0.076                  0.000                0.000
     BCSAC3
       Category  1       0.124          0.124                  0.000                0.000
       Category  2       0.214          0.214                  0.000                0.000
       Category  3       0.195          0.195                  0.000                0.000
       Category  4       0.271          0.271                  0.000                0.000
       Category  5       0.195          0.195                  0.000                0.000
     BCSDF7
       Category  1       0.088          0.088                  0.000                0.000
       Category  2       0.236          0.236                  0.000                0.000
       Category  3       0.200          0.200                  0.000                0.000
       Category  4       0.231          0.231                  0.000                0.000
       Category  5       0.245          0.245                  0.000                0.000
     BCSCH7
       Category  1       0.126          0.126                  0.000                0.000
       Category  2       0.293          0.293                  0.000                0.000
       Category  3       0.295          0.295                  0.000                0.000
       Category  4       0.212          0.212                  0.000                0.000
       Category  5       0.074          0.074                  0.000                0.000
     BCSAC4
       Category  1       0.100          0.100                  0.000                0.000
       Category  2       0.267          0.267                  0.000                0.000
       Category  3       0.281          0.281                  0.000                0.000
       Category  4       0.238          0.238                  0.000                0.000
       Category  5       0.114          0.114                  0.000                0.000
     BCSDF8
       Category  1       0.176          0.176                  0.000                0.000
       Category  2       0.283          0.283                  0.000                0.000
       Category  3       0.205          0.205                  0.000                0.000
       Category  4       0.210          0.210                  0.000                0.000
       Category  5       0.126          0.126                  0.000                0.000
     BCSCH8
       Category  1       0.081          0.081                  0.000                0.000
       Category  2       0.271          0.271                  0.000                0.000
       Category  3       0.329          0.329                  0.000                0.000
       Category  4       0.226          0.226                  0.000                0.000
       Category  5       0.093          0.093                  0.000                0.000
     BCSAC5
       Category  1       0.167          0.167                  0.000                0.000
       Category  2       0.243          0.243                  0.000                0.000
       Category  3       0.205          0.205                  0.000                0.000
       Category  4       0.255          0.255                  0.000                0.000
       Category  5       0.131          0.131                  0.000                0.000
     BCSDF9
       Category  1       0.148          0.148                  0.000                0.000
       Category  2       0.286          0.286                  0.000                0.000
       Category  3       0.245          0.245                  0.000                0.000
       Category  4       0.176          0.176                  0.000                0.000
       Category  5       0.145          0.145                  0.000                0.000
     BCSCH9
       Category  1       0.143          0.143                  0.000                0.000
       Category  2       0.221          0.221                  0.000                0.000
       Category  3       0.300          0.300                  0.000                0.000
       Category  4       0.255          0.255                  0.000                0.000
       Category  5       0.081          0.081                  0.000                0.000


     BIVARIATE PROPORTIONS FOR CATEGORICAL VARIABLES

     Variable       Variable          Observed     Estimated    Residual (Obs.-Est.)  Stand. Residual
     BCSDF1         BCSCH1
       Category 1     Category 1        0.024       0.019             0.005            0.734
       Category 1     Category 2        0.017       0.029            -0.012           -1.487
       Category 1     Category 3        0.010       0.022            -0.013           -1.749
       Category 1     Category 4        0.017       0.015             0.002            0.318
       Category 1     Category 5        0.021       0.004             0.018            6.206
       Category 2     Category 1        0.029       0.034            -0.006           -0.659
       Category 2     Category 2        0.062       0.065            -0.003           -0.227
       Category 2     Category 3        0.074       0.058             0.016            1.426
       Category 2     Category 4        0.036       0.045            -0.009           -0.900
       Category 2     Category 5        0.014       0.013             0.001            0.267
       Category 3     Category 1        0.007       0.026            -0.019           -2.422
       Category 3     Category 2        0.083       0.056             0.027            2.453
       Category 3     Category 3        0.045       0.055            -0.010           -0.891
       Category 3     Category 4        0.055       0.048             0.007            0.694
       Category 3     Category 5        0.010       0.016            -0.006           -0.994
       Category 4     Category 1        0.014       0.022            -0.007           -1.026
       Category 4     Category 2        0.048       0.052            -0.004           -0.385
       Category 4     Category 3        0.071       0.056             0.016            1.419
       Category 4     Category 4        0.062       0.052             0.010            0.902
       Category 4     Category 5        0.005       0.019            -0.014           -2.135
       Category 5     Category 1        0.050       0.023             0.027            3.699
       Category 5     Category 2        0.057       0.066            -0.008           -0.701
       Category 5     Category 3        0.071       0.081            -0.010           -0.722
       Category 5     Category 4        0.079       0.088            -0.010           -0.707
       Category 5     Category 5        0.040       0.040             0.001            0.087
     BCSDF1         BCSAC1
       Category 1     Category 1        0.031       0.032            -0.001           -0.096
       Category 1     Category 2        0.031       0.028             0.003            0.348
       Category 1     Category 3        0.005       0.019            -0.014           -2.149
       Category 1     Category 4        0.010       0.008             0.002            0.459
       Category 1     Category 5        0.012       0.001             0.010            5.558
       Category 2     Category 1        0.040       0.046            -0.005           -0.512
       Category 2     Category 2        0.048       0.065            -0.017           -1.426
       Category 2     Category 3        0.081       0.061             0.020            1.700
       Category 2     Category 4        0.021       0.033            -0.012           -1.365
       Category 2     Category 5        0.024       0.009             0.014            3.072
       Category 3     Category 1        0.024       0.027            -0.004           -0.445
       Category 3     Category 2        0.060       0.052             0.007            0.667
       Category 3     Category 3        0.079       0.062             0.016            1.399
       Category 3     Category 4        0.031       0.043            -0.012           -1.188
       Category 3     Category 5        0.007       0.016            -0.008           -1.401
       Category 4     Category 1        0.007       0.018            -0.011           -1.691
       Category 4     Category 2        0.050       0.044             0.006            0.640
       Category 4     Category 3        0.064       0.062             0.002            0.155
       Category 4     Category 4        0.060       0.052             0.008            0.709
       Category 4     Category 5        0.019       0.024            -0.005           -0.652
       Category 5     Category 1        0.033       0.013             0.021            3.763
       Category 5     Category 2        0.043       0.042             0.001            0.071
       Category 5     Category 3        0.057       0.081            -0.024           -1.789
       Category 5     Category 4        0.107       0.093             0.014            0.992
       Category 5     Category 5        0.057       0.069            -0.012           -0.935
     BCSDF1         BCSDF2
       Category 1     Category 1        0.055       0.040             0.014            1.500
       Category 1     Category 2        0.029       0.033            -0.005           -0.537
       Category 1     Category 3        0.002       0.010            -0.007           -1.552
       Category 1     Category 4        0.000       0.004            -0.004           -1.257
       Category 1     Category 5        0.002       0.001             0.002            1.064
       Category 2     Category 1        0.031       0.039            -0.008           -0.837
       Category 2     Category 2        0.095       0.086             0.010            0.710
       Category 2     Category 3        0.062       0.048             0.014            1.311
       Category 2     Category 4        0.012       0.030            -0.018           -2.136
       Category 2     Category 5        0.014       0.012             0.002            0.404
       Category 3     Category 1        0.005       0.014            -0.009           -1.601
       Category 3     Category 2        0.076       0.059             0.018            1.530
       Category 3     Category 3        0.067       0.052             0.014            1.335
       Category 3     Category 4        0.036       0.046            -0.010           -0.981
       Category 3     Category 5        0.017       0.030            -0.013           -1.559
       Category 4     Category 1        0.002       0.005            -0.003           -0.835
       Category 4     Category 2        0.019       0.037            -0.018           -1.940
       Category 4     Category 3        0.040       0.047            -0.006           -0.626
       Category 4     Category 4        0.119       0.056             0.063            5.671
       Category 4     Category 5        0.019       0.055            -0.036           -3.245
       Category 5     Category 1        0.007       0.002             0.006            2.942
       Category 5     Category 2        0.014       0.019            -0.005           -0.706
       Category 5     Category 3        0.024       0.038            -0.014           -1.526
       Category 5     Category 4        0.038       0.070            -0.032           -2.570
       Category 5     Category 5        0.214       0.169             0.045            2.481
     BCSDF1         BCSDF3
       Category 1     Category 1        0.050       0.037             0.013            1.398
       Category 1     Category 2        0.026       0.036            -0.010           -1.108
       Category 1     Category 3        0.007       0.009            -0.002           -0.367
       Category 1     Category 4        0.005       0.005             0.000           -0.051
       Category 1     Category 5        0.000       0.001            -0.001           -0.627
       Category 2     Category 1        0.019       0.037            -0.018           -1.986
       Category 2     Category 2        0.126       0.092             0.034            2.449
       Category 2     Category 3        0.029       0.040            -0.011           -1.193
       Category 2     Category 4        0.029       0.034            -0.005           -0.596
       Category 2     Category 5        0.012       0.011             0.001            0.110
       Category 3     Category 1        0.021       0.015             0.007            1.151
       Category 3     Category 2        0.062       0.066            -0.004           -0.352
       Category 3     Category 3        0.062       0.043             0.019            1.881
       Category 3     Category 4        0.036       0.050            -0.014           -1.342
       Category 3     Category 5        0.019       0.026            -0.007           -0.889
       Category 4     Category 1        0.002       0.006            -0.004           -1.011
       Category 4     Category 2        0.029       0.045            -0.017           -1.637
       Category 4     Category 3        0.045       0.040             0.005            0.509
       Category 4     Category 4        0.093       0.061             0.032            2.734
       Category 4     Category 5        0.031       0.047            -0.016           -1.577
       Category 5     Category 1        0.005       0.002             0.003            1.174
       Category 5     Category 2        0.024       0.027            -0.004           -0.444
       Category 5     Category 3        0.026       0.037            -0.010           -1.142
       Category 5     Category 4        0.071       0.084            -0.012           -0.904
       Category 5     Category 5        0.171       0.148             0.024            1.362
     BCSDF1         BCSCH2
       Category 1     Category 1        0.029       0.015             0.013            2.234
       Category 1     Category 2        0.019       0.029            -0.010           -1.191
       Category 1     Category 3        0.017       0.025            -0.008           -1.052
       Category 1     Category 4        0.007       0.016            -0.008           -1.397
       Category 1     Category 5        0.017       0.004             0.013            4.189
       Category 2     Category 1        0.014       0.028            -0.014           -1.709
       Category 2     Category 2        0.069       0.064             0.005            0.434
       Category 2     Category 3        0.083       0.063             0.020            1.712
       Category 2     Category 4        0.040       0.046            -0.005           -0.519
       Category 2     Category 5        0.007       0.014            -0.006           -1.136
       Category 3     Category 1        0.014       0.021            -0.007           -1.007
       Category 3     Category 2        0.067       0.055             0.012            1.040
       Category 3     Category 3        0.052       0.060            -0.007           -0.646
       Category 3     Category 4        0.052       0.048             0.005            0.443
       Category 3     Category 5        0.014       0.016            -0.002           -0.263
       Category 4     Category 1        0.014       0.018            -0.004           -0.575
       Category 4     Category 2        0.060       0.051             0.008            0.779
       Category 4     Category 3        0.052       0.060            -0.008           -0.663
       Category 4     Category 4        0.067       0.052             0.015            1.376
       Category 4     Category 5        0.007       0.019            -0.012           -1.777
       Category 5     Category 1        0.031       0.020             0.011            1.663
       Category 5     Category 2        0.050       0.065            -0.015           -1.278
       Category 5     Category 3        0.090       0.088             0.003            0.205
       Category 5     Category 4        0.081       0.087            -0.006           -0.420
       Category 5     Category 5        0.045       0.038             0.007            0.759
     BCSDF1         BCSAC2
       Category 1     Category 1        0.033       0.046            -0.012           -1.222
       Category 1     Category 2        0.036       0.027             0.009            1.173
       Category 1     Category 3        0.007       0.009            -0.002           -0.400
       Category 1     Category 4        0.002       0.006            -0.003           -0.890
       Category 1     Category 5        0.010       0.001             0.008            5.039
       Category 2     Category 1        0.067       0.072            -0.005           -0.386
       Category 2     Category 2        0.064       0.073            -0.009           -0.673
       Category 2     Category 3        0.031       0.034            -0.003           -0.331
       Category 2     Category 4        0.038       0.028             0.010            1.292
       Category 2     Category 5        0.014       0.008             0.006            1.344
       Category 3     Category 1        0.045       0.045             0.001            0.051
       Category 3     Category 2        0.060       0.065            -0.006           -0.462
       Category 3     Category 3        0.033       0.038            -0.004           -0.474
       Category 3     Category 4        0.038       0.038             0.001            0.059
       Category 3     Category 5        0.024       0.015             0.009            1.506
       Category 4     Category 1        0.026       0.030            -0.004           -0.510
       Category 4     Category 2        0.069       0.058             0.011            0.954
       Category 4     Category 3        0.040       0.040             0.000            0.024
       Category 4     Category 4        0.043       0.047            -0.004           -0.420
       Category 4     Category 5        0.021       0.024            -0.003           -0.336
       Category 5     Category 1        0.043       0.022             0.021            2.960
       Category 5     Category 2        0.055       0.061            -0.006           -0.514
       Category 5     Category 3        0.064       0.055             0.009            0.801
       Category 5     Category 4        0.083       0.087            -0.003           -0.241
       Category 5     Category 5        0.052       0.073            -0.021           -1.631
     BCSDF1         BCSDF4
       Category 1     Category 1        0.048       0.040             0.008            0.786
       Category 1     Category 2        0.024       0.032            -0.008           -0.904
       Category 1     Category 3        0.007       0.013            -0.006           -1.081
       Category 1     Category 4        0.010       0.003             0.007            2.450
       Category 1     Category 5        0.000       0.000             0.000           -0.379
       Category 2     Category 1        0.024       0.037            -0.013           -1.425
       Category 2     Category 2        0.093       0.078             0.015            1.161
       Category 2     Category 3        0.060       0.065            -0.006           -0.477
       Category 2     Category 4        0.031       0.028             0.003            0.354
       Category 2     Category 5        0.007       0.006             0.001            0.221
       Category 3     Category 1        0.007       0.012            -0.005           -0.987
       Category 3     Category 2        0.052       0.050             0.002            0.213
       Category 3     Category 3        0.079       0.071             0.008            0.635
       Category 3     Category 4        0.050       0.049             0.001            0.127
       Category 3     Category 5        0.012       0.018            -0.006           -0.951
       Category 4     Category 1        0.005       0.005             0.000            0.070
       Category 4     Category 2        0.021       0.029            -0.008           -0.974
       Category 4     Category 3        0.074       0.063             0.011            0.911
       Category 4     Category 4        0.074       0.065             0.009            0.766
       Category 4     Category 5        0.026       0.038            -0.012           -1.301
       Category 5     Category 1        0.012       0.001             0.011            6.374
       Category 5     Category 2        0.012       0.014            -0.002           -0.299
       Category 5     Category 3        0.043       0.050            -0.007           -0.659
       Category 5     Category 4        0.071       0.091            -0.020           -1.416
       Category 5     Category 5        0.160       0.142             0.018            1.050
     BCSDF1         BCSDF5
       Category 1     Category 1        0.050       0.039             0.011            1.138
       Category 1     Category 2        0.026       0.035            -0.008           -0.940
       Category 1     Category 3        0.005       0.011            -0.006           -1.243
       Category 1     Category 4        0.007       0.003             0.004            1.665
       Category 1     Category 5        0.000       0.000             0.000           -0.385
       Category 2     Category 1        0.043       0.046            -0.003           -0.288
       Category 2     Category 2        0.114       0.091             0.023            1.671
       Category 2     Category 3        0.036       0.052            -0.016           -1.503
       Category 2     Category 4        0.017       0.021            -0.005           -0.645
       Category 2     Category 5        0.005       0.004             0.000            0.100
       Category 3     Category 1        0.010       0.021            -0.012           -1.654
       Category 3     Category 2        0.074       0.071             0.002            0.196
       Category 3     Category 3        0.071       0.061             0.010            0.858
       Category 3     Category 4        0.033       0.035            -0.002           -0.219
       Category 3     Category 5        0.012       0.011             0.001            0.211
       Category 4     Category 1        0.000       0.011            -0.011           -2.126
       Category 4     Category 2        0.033       0.054            -0.021           -1.873
       Category 4     Category 3        0.081       0.064             0.017            1.384
       Category 4     Category 4        0.069       0.050             0.020            1.844
       Category 4     Category 5        0.017       0.021            -0.005           -0.678
       Category 5     Category 1        0.019       0.005             0.014            4.358
       Category 5     Category 2        0.043       0.040             0.003            0.330
       Category 5     Category 3        0.071       0.075            -0.004           -0.309
       Category 5     Category 4        0.076       0.094            -0.017           -1.220
       Category 5     Category 5        0.088       0.084             0.004            0.277
     BCSDF1         BCSCH3
       Category 1     Category 1        0.019       0.021            -0.002           -0.289
       Category 1     Category 2        0.029       0.034            -0.005           -0.610
       Category 1     Category 3        0.012       0.019            -0.007           -1.055
       Category 1     Category 4        0.024       0.012             0.012            2.184
       Category 1     Category 5        0.005       0.002             0.003            1.256
       Category 2     Category 1        0.033       0.037            -0.004           -0.430
       Category 2     Category 2        0.074       0.078            -0.004           -0.296
       Category 2     Category 3        0.040       0.052            -0.011           -1.054
       Category 2     Category 4        0.048       0.039             0.008            0.876
       Category 2     Category 5        0.019       0.008             0.011            2.502
       Category 3     Category 1        0.010       0.027            -0.018           -2.247
       Category 3     Category 2        0.079       0.068             0.011            0.895
       Category 3     Category 3        0.062       0.051             0.011            1.009
       Category 3     Category 4        0.040       0.043            -0.003           -0.299
       Category 3     Category 5        0.010       0.010            -0.001           -0.183
       Category 4     Category 1        0.019       0.022            -0.003           -0.454
       Category 4     Category 2        0.074       0.063             0.011            0.926
       Category 4     Category 3        0.052       0.052             0.000           -0.001
       Category 4     Category 4        0.050       0.049             0.001            0.089
       Category 4     Category 5        0.005       0.013            -0.009           -1.537
       Category 5     Category 1        0.050       0.023             0.027            3.732
       Category 5     Category 2        0.067       0.079            -0.013           -0.961
       Category 5     Category 3        0.086       0.078             0.008            0.579
       Category 5     Category 4        0.069       0.087            -0.018           -1.304
       Category 5     Category 5        0.026       0.030            -0.004           -0.498
     BCSDF1         BCSCH4
       Category 1     Category 1        0.024       0.020             0.004            0.527
       Category 1     Category 2        0.021       0.033            -0.011           -1.317
       Category 1     Category 3        0.024       0.022             0.002            0.255
       Category 1     Category 4        0.012       0.011             0.001            0.173
       Category 1     Category 5        0.007       0.002             0.005            2.346
       Category 2     Category 1        0.033       0.035            -0.002           -0.193
       Category 2     Category 2        0.057       0.074            -0.017           -1.336
       Category 2     Category 3        0.067       0.060             0.006            0.539
       Category 2     Category 4        0.043       0.036             0.007            0.713
       Category 2     Category 5        0.014       0.008             0.006            1.370
       Category 3     Category 1        0.010       0.025            -0.016           -2.068
       Category 3     Category 2        0.086       0.064             0.022            1.830
       Category 3     Category 3        0.055       0.059            -0.005           -0.403
       Category 3     Category 4        0.045       0.041             0.005            0.483
       Category 3     Category 5        0.005       0.011            -0.006           -1.187
       Category 4     Category 1        0.017       0.020            -0.004           -0.541
       Category 4     Category 2        0.069       0.059             0.010            0.898
       Category 4     Category 3        0.067       0.061             0.006            0.499
       Category 4     Category 4        0.043       0.046            -0.003           -0.322
       Category 4     Category 5        0.005       0.014            -0.009           -1.595
       Category 5     Category 1        0.038       0.020             0.018            2.572
       Category 5     Category 2        0.069       0.073            -0.004           -0.285
       Category 5     Category 3        0.081       0.090            -0.009           -0.663
       Category 5     Category 4        0.074       0.083            -0.009           -0.651
       Category 5     Category 5        0.036       0.032             0.004            0.454
     BCSDF1         BCSCH5
       Category 1     Category 1        0.014       0.017            -0.003           -0.471
       Category 1     Category 2        0.029       0.027             0.002            0.213
       Category 1     Category 3        0.021       0.022            -0.001           -0.127
       Category 1     Category 4        0.017       0.016             0.001            0.118
       Category 1     Category 5        0.007       0.006             0.002            0.413
       Category 2     Category 1        0.040       0.032             0.009            1.040
       Category 2     Category 2        0.055       0.060            -0.005           -0.426
       Category 2     Category 3        0.052       0.057            -0.005           -0.410
       Category 2     Category 4        0.040       0.047            -0.006           -0.587
       Category 2     Category 5        0.026       0.019             0.007            0.996
       Category 3     Category 1        0.007       0.024            -0.017           -2.249
       Category 3     Category 2        0.067       0.051             0.015            1.428
       Category 3     Category 3        0.060       0.054             0.006            0.513
       Category 3     Category 4        0.052       0.048             0.004            0.402
       Category 3     Category 5        0.014       0.023            -0.008           -1.162
       Category 4     Category 1        0.014       0.020            -0.006           -0.835
       Category 4     Category 2        0.040       0.047            -0.007           -0.670
       Category 4     Category 3        0.067       0.054             0.013            1.174
       Category 4     Category 4        0.057       0.052             0.005            0.492
       Category 4     Category 5        0.021       0.027            -0.006           -0.708
       Category 5     Category 1        0.038       0.022             0.017            2.343
       Category 5     Category 2        0.055       0.060            -0.005           -0.448
       Category 5     Category 3        0.064       0.077            -0.013           -0.998
       Category 5     Category 4        0.081       0.085            -0.004           -0.309
       Category 5     Category 5        0.060       0.054             0.006            0.530
     BCSDF1         BCSDF6
       Category 1     Category 1        0.031       0.036            -0.005           -0.513
       Category 1     Category 2        0.026       0.027            -0.001           -0.068
       Category 1     Category 3        0.014       0.016            -0.002           -0.308
       Category 1     Category 4        0.007       0.008            -0.001           -0.144
       Category 1     Category 5        0.010       0.002             0.008            3.664
       Category 2     Category 1        0.040       0.038             0.003            0.273
       Category 2     Category 2        0.064       0.059             0.005            0.451
       Category 2     Category 3        0.052       0.057            -0.005           -0.413
       Category 2     Category 4        0.031       0.043            -0.012           -1.189
       Category 2     Category 5        0.026       0.018             0.009            1.355
       Category 3     Category 1        0.017       0.016             0.001            0.095
       Category 3     Category 2        0.031       0.040            -0.009           -0.914
       Category 3     Category 3        0.064       0.054             0.011            0.966
       Category 3     Category 4        0.060       0.056             0.004            0.334
       Category 3     Category 5        0.029       0.035            -0.006           -0.698
       Category 4     Category 1        0.000       0.007            -0.007           -1.781
       Category 4     Category 2        0.024       0.026            -0.002           -0.276
       Category 4     Category 3        0.040       0.046            -0.006           -0.541
       Category 4     Category 4        0.093       0.063             0.030            2.521
       Category 4     Category 5        0.043       0.058            -0.015           -1.295
       Category 5     Category 1        0.012       0.003             0.009            3.426
       Category 5     Category 2        0.021       0.015             0.006            1.036
       Category 5     Category 3        0.040       0.039             0.001            0.157
       Category 5     Category 4        0.060       0.081            -0.021           -1.601
       Category 5     Category 5        0.164       0.160             0.005            0.258
     BCSDF1         BCSCH6
       Category 1     Category 1        0.019       0.021            -0.001           -0.215
       Category 1     Category 2        0.019       0.032            -0.013           -1.534
       Category 1     Category 3        0.014       0.021            -0.006           -0.917
       Category 1     Category 4        0.026       0.012             0.014            2.725
       Category 1     Category 5        0.010       0.003             0.007            2.589
       Category 2     Category 1        0.026       0.038            -0.011           -1.230
       Category 2     Category 2        0.067       0.074            -0.007           -0.563
       Category 2     Category 3        0.055       0.056            -0.001           -0.068
       Category 2     Category 4        0.055       0.037             0.018            1.957
       Category 2     Category 5        0.012       0.011             0.001            0.280
       Category 3     Category 1        0.010       0.028            -0.019           -2.332
       Category 3     Category 2        0.083       0.065             0.019            1.556
       Category 3     Category 3        0.067       0.054             0.012            1.125
       Category 3     Category 4        0.031       0.040            -0.009           -0.924
       Category 3     Category 5        0.010       0.013            -0.003           -0.613
       Category 4     Category 1        0.019       0.024            -0.005           -0.631
       Category 4     Category 2        0.079       0.061             0.018            1.545
       Category 4     Category 3        0.060       0.056             0.004            0.360
       Category 4     Category 4        0.038       0.044            -0.006           -0.611
       Category 4     Category 5        0.005       0.016            -0.011           -1.830
       Category 5     Category 1        0.062       0.025             0.036            4.754
       Category 5     Category 2        0.062       0.078            -0.016           -1.239
       Category 5     Category 3        0.074       0.083            -0.009           -0.693
       Category 5     Category 4        0.060       0.077            -0.017           -1.338
       Category 5     Category 5        0.040       0.034             0.006            0.732
     BCSDF1         BCSAC3
       Category 1     Category 1        0.038       0.034             0.004            0.439
       Category 1     Category 2        0.024       0.028            -0.004           -0.540
       Category 1     Category 3        0.012       0.014            -0.002           -0.371
       Category 1     Category 4        0.007       0.010            -0.003           -0.525
       Category 1     Category 5        0.007       0.002             0.005            2.313
       Category 2     Category 1        0.033       0.044            -0.011           -1.089
       Category 2     Category 2        0.060       0.065            -0.006           -0.465
       Category 2     Category 3        0.050       0.046             0.004            0.380
       Category 2     Category 4        0.043       0.044            -0.001           -0.123
       Category 2     Category 5        0.029       0.015             0.014            2.364
       Category 3     Category 1        0.014       0.024            -0.009           -1.254
       Category 3     Category 2        0.060       0.050             0.009            0.889
       Category 3     Category 3        0.060       0.045             0.014            1.400
       Category 3     Category 4        0.036       0.055            -0.020           -1.752
       Category 3     Category 5        0.031       0.026             0.005            0.666
       Category 4     Category 1        0.005       0.014            -0.009           -1.597
       Category 4     Category 2        0.043       0.039             0.004            0.417
       Category 4     Category 3        0.038       0.043            -0.005           -0.481
       Category 4     Category 4        0.083       0.064             0.019            1.612
       Category 4     Category 5        0.031       0.040            -0.009           -0.972
       Category 5     Category 1        0.033       0.008             0.025            5.894
       Category 5     Category 2        0.029       0.032            -0.003           -0.400
       Category 5     Category 3        0.036       0.047            -0.011           -1.087
       Category 5     Category 4        0.102       0.098             0.004            0.277
       Category 5     Category 5        0.098       0.112            -0.015           -0.961
     BCSDF1         BCSDF7
       Category 1     Category 1        0.043       0.029             0.014            1.736
       Category 1     Category 2        0.031       0.034            -0.003           -0.393
       Category 1     Category 3        0.007       0.014            -0.007           -1.228
       Category 1     Category 4        0.007       0.008            -0.001           -0.226
       Category 1     Category 5        0.000       0.003            -0.003           -1.039
       Category 2     Category 1        0.021       0.032            -0.011           -1.264
       Category 2     Category 2        0.100       0.076             0.024            1.874
       Category 2     Category 3        0.050       0.048             0.002            0.153
       Category 2     Category 4        0.036       0.039            -0.003           -0.322
       Category 2     Category 5        0.007       0.019            -0.012           -1.779
       Category 3     Category 1        0.014       0.015            -0.001           -0.156
       Category 3     Category 2        0.045       0.055            -0.010           -0.886
       Category 3     Category 3        0.076       0.048             0.029            2.762
       Category 3     Category 4        0.040       0.049            -0.008           -0.782
       Category 3     Category 5        0.024       0.033            -0.010           -1.101
       Category 4     Category 1        0.007       0.008            -0.001           -0.198
       Category 4     Category 2        0.029       0.040            -0.012           -1.233
       Category 4     Category 3        0.036       0.044            -0.008           -0.843
       Category 4     Category 4        0.098       0.056             0.042            3.759
       Category 4     Category 5        0.031       0.052            -0.021           -1.929
       Category 5     Category 1        0.002       0.004            -0.001           -0.481
       Category 5     Category 2        0.031       0.030             0.001            0.122
       Category 5     Category 3        0.031       0.046            -0.015           -1.445
       Category 5     Category 4        0.050       0.080            -0.030           -2.253
       Category 5     Category 5        0.183       0.138             0.045            2.667
     BCSDF1         BCSCH7
       Category 1     Category 1        0.038       0.021             0.017            2.504
       Category 1     Category 2        0.014       0.032            -0.017           -2.042
       Category 1     Category 3        0.014       0.022            -0.008           -1.116
       Category 1     Category 4        0.014       0.011             0.003            0.649
       Category 1     Category 5        0.007       0.002             0.005            2.052
       Category 2     Category 1        0.019       0.036            -0.017           -1.886
       Category 2     Category 2        0.071       0.072             0.000           -0.026
       Category 2     Category 3        0.076       0.061             0.015            1.296
       Category 2     Category 4        0.036       0.036             0.000           -0.019
       Category 2     Category 5        0.012       0.009             0.003            0.546
       Category 3     Category 1        0.010       0.026            -0.017           -2.159
       Category 3     Category 2        0.081       0.062             0.019            1.629
       Category 3     Category 3        0.060       0.060             0.000           -0.033
       Category 3     Category 4        0.040       0.040             0.001            0.066
       Category 3     Category 5        0.010       0.012            -0.002           -0.469
       Category 4     Category 1        0.012       0.021            -0.009           -1.337
       Category 4     Category 2        0.067       0.057             0.010            0.862
       Category 4     Category 3        0.071       0.061             0.010            0.869
       Category 4     Category 4        0.045       0.045             0.000            0.014
       Category 4     Category 5        0.005       0.015            -0.011           -1.769
       Category 5     Category 1        0.048       0.021             0.026            3.692
       Category 5     Category 2        0.060       0.071            -0.011           -0.887
       Category 5     Category 3        0.074       0.091            -0.017           -1.205
       Category 5     Category 4        0.076       0.080            -0.004           -0.294
       Category 5     Category 5        0.040       0.035             0.006            0.642
     BCSDF1         BCSAC4
       Category 1     Category 1        0.033       0.027             0.007            0.860
       Category 1     Category 2        0.014       0.035            -0.020           -2.285
       Category 1     Category 3        0.019       0.018             0.001            0.110
       Category 1     Category 4        0.014       0.007             0.007            1.681
       Category 1     Category 5        0.007       0.001             0.006            3.537
       Category 2     Category 1        0.029       0.035            -0.006           -0.692
       Category 2     Category 2        0.083       0.077             0.006            0.457
       Category 2     Category 3        0.052       0.060            -0.008           -0.674
       Category 2     Category 4        0.036       0.034             0.002            0.221
       Category 2     Category 5        0.014       0.008             0.006            1.392
       Category 3     Category 1        0.010       0.019            -0.010           -1.449
       Category 3     Category 2        0.069       0.061             0.008            0.725
       Category 3     Category 3        0.079       0.062             0.017            1.440
       Category 3     Category 4        0.031       0.044            -0.013           -1.322
       Category 3     Category 5        0.012       0.014            -0.002           -0.410
       Category 4     Category 1        0.002       0.012            -0.010           -1.802
       Category 4     Category 2        0.050       0.049             0.001            0.086
       Category 4     Category 3        0.064       0.062             0.002            0.199
       Category 4     Category 4        0.071       0.054             0.017            1.533
       Category 4     Category 5        0.012       0.023            -0.011           -1.474
       Category 5     Category 1        0.026       0.007             0.019            4.442
       Category 5     Category 2        0.050       0.045             0.005            0.504
       Category 5     Category 3        0.067       0.079            -0.012           -0.923
       Category 5     Category 4        0.086       0.098            -0.013           -0.870
       Category 5     Category 5        0.069       0.068             0.001            0.081
     BCSDF1         BCSDF8
       Category 1     Category 1        0.052       0.054            -0.002           -0.188
       Category 1     Category 2        0.017       0.026            -0.009           -1.176
       Category 1     Category 3        0.010       0.006             0.004            0.959
       Category 1     Category 4        0.010       0.002             0.008            3.735
       Category 1     Category 5        0.000       0.000             0.000           -0.250
       Category 2     Category 1        0.062       0.069            -0.007           -0.582
       Category 2     Category 2        0.088       0.087             0.001            0.089
       Category 2     Category 3        0.043       0.037             0.006            0.637
       Category 2     Category 4        0.012       0.018            -0.007           -0.996
       Category 2     Category 5        0.010       0.003             0.007            2.546
       Category 3     Category 1        0.024       0.032            -0.008           -0.923
       Category 3     Category 2        0.083       0.075             0.009            0.682
       Category 3     Category 3        0.038       0.049            -0.011           -1.056
       Category 3     Category 4        0.040       0.036             0.005            0.537
       Category 3     Category 5        0.014       0.009             0.005            1.189
       Category 4     Category 1        0.005       0.015            -0.010           -1.744
       Category 4     Category 2        0.052       0.057            -0.005           -0.421
       Category 4     Category 3        0.057       0.054             0.004            0.320
       Category 4     Category 4        0.060       0.054             0.006            0.534
       Category 4     Category 5        0.026       0.020             0.006            0.837
       Category 5     Category 1        0.033       0.006             0.028            7.457
       Category 5     Category 2        0.043       0.039             0.004            0.412
       Category 5     Category 3        0.057       0.059            -0.002           -0.160
       Category 5     Category 4        0.088       0.100            -0.012           -0.813
       Category 5     Category 5        0.076       0.094            -0.018           -1.244
     BCSDF1         BCSCH8
       Category 1     Category 1        0.029       0.013             0.015            2.797
       Category 1     Category 2        0.021       0.031            -0.009           -1.111
       Category 1     Category 3        0.019       0.027            -0.008           -1.011
       Category 1     Category 4        0.017       0.013             0.003            0.566
       Category 1     Category 5        0.002       0.004            -0.001           -0.444
       Category 2     Category 1        0.017       0.023            -0.006           -0.861
       Category 2     Category 2        0.081       0.067             0.014            1.133
       Category 2     Category 3        0.079       0.070             0.009            0.685
       Category 2     Category 4        0.024       0.041            -0.017           -1.763
       Category 2     Category 5        0.014       0.013             0.001            0.171
       Category 3     Category 1        0.002       0.017            -0.015           -2.307
       Category 3     Category 2        0.062       0.057             0.005            0.440
       Category 3     Category 3        0.081       0.067             0.014            1.162
       Category 3     Category 4        0.040       0.043            -0.003           -0.292
       Category 3     Category 5        0.014       0.016            -0.002           -0.283
       Category 4     Category 1        0.012       0.014            -0.002           -0.330
       Category 4     Category 2        0.036       0.052            -0.016           -1.507
       Category 4     Category 3        0.064       0.067            -0.003           -0.231
       Category 4     Category 4        0.076       0.048             0.029            2.753
       Category 4     Category 5        0.012       0.019            -0.008           -1.124
       Category 5     Category 1        0.021       0.014             0.007            1.239
       Category 5     Category 2        0.071       0.065             0.007            0.574
       Category 5     Category 3        0.086       0.098            -0.012           -0.819
       Category 5     Category 4        0.069       0.081            -0.012           -0.892
       Category 5     Category 5        0.050       0.040             0.010            1.007
     BCSDF1         BCSAC5
       Category 1     Category 1        0.048       0.039             0.009            0.901
       Category 1     Category 2        0.026       0.027            -0.001           -0.103
       Category 1     Category 3        0.002       0.013            -0.010           -1.889
       Category 1     Category 4        0.010       0.008             0.002            0.356
       Category 1     Category 5        0.002       0.001             0.001            0.611
       Category 2     Category 1        0.045       0.057            -0.012           -1.038
       Category 2     Category 2        0.057       0.067            -0.010           -0.833
       Category 2     Category 3        0.064       0.044             0.021            2.079
       Category 2     Category 4        0.031       0.037            -0.006           -0.673
       Category 2     Category 5        0.017       0.009             0.007            1.590
       Category 3     Category 1        0.024       0.034            -0.010           -1.133
       Category 3     Category 2        0.067       0.056             0.011            0.941
       Category 3     Category 3        0.048       0.045             0.002            0.222
       Category 3     Category 4        0.052       0.048             0.004            0.383
       Category 3     Category 5        0.010       0.016            -0.007           -1.105
       Category 4     Category 1        0.017       0.022            -0.005           -0.750
       Category 4     Category 2        0.055       0.047             0.007            0.721
       Category 4     Category 3        0.038       0.046            -0.008           -0.749
       Category 4     Category 4        0.064       0.059             0.005            0.469
       Category 4     Category 5        0.026       0.026             0.000            0.019
       Category 5     Category 1        0.033       0.015             0.019            3.158
       Category 5     Category 2        0.038       0.045            -0.007           -0.694
       Category 5     Category 3        0.052       0.057            -0.005           -0.441
       Category 5     Category 4        0.098       0.102            -0.005           -0.320
       Category 5     Category 5        0.076       0.078            -0.002           -0.138
     BCSDF1         BCSDF9
       Category 1     Category 1        0.043       0.044            -0.002           -0.158
       Category 1     Category 2        0.021       0.031            -0.009           -1.119
       Category 1     Category 3        0.014       0.010             0.005            0.955
       Category 1     Category 4        0.010       0.003             0.007            2.826
       Category 1     Category 5        0.000       0.001            -0.001           -0.460
       Category 2     Category 1        0.057       0.056             0.002            0.139
       Category 2     Category 2        0.069       0.087            -0.018           -1.281
       Category 2     Category 3        0.048       0.047             0.001            0.060
       Category 2     Category 4        0.036       0.019             0.017            2.493
       Category 2     Category 5        0.005       0.006            -0.001           -0.325
       Category 3     Category 1        0.029       0.027             0.002            0.201
       Category 3     Category 2        0.074       0.071             0.003            0.233
       Category 3     Category 3        0.055       0.057            -0.002           -0.166
       Category 3     Category 4        0.019       0.031            -0.012           -1.457
       Category 3     Category 5        0.024       0.014             0.010            1.702
       Category 4     Category 1        0.007       0.014            -0.007           -1.215
       Category 4     Category 2        0.060       0.055             0.004            0.384
       Category 4     Category 3        0.064       0.060             0.004            0.349
       Category 4     Category 4        0.043       0.044            -0.001           -0.071
       Category 4     Category 5        0.026       0.027            -0.001           -0.080
       Category 5     Category 1        0.012       0.006             0.005            1.394
       Category 5     Category 2        0.062       0.042             0.020            2.024
       Category 5     Category 3        0.064       0.072            -0.007           -0.585
       Category 5     Category 4        0.069       0.080            -0.010           -0.795
       Category 5     Category 5        0.090       0.098            -0.007           -0.511
     BCSDF1         BCSCH9
       Category 1     Category 1        0.036       0.021             0.014            2.010
       Category 1     Category 2        0.012       0.024            -0.012           -1.619
       Category 1     Category 3        0.012       0.025            -0.013           -1.683
       Category 1     Category 4        0.012       0.015            -0.003           -0.515
       Category 1     Category 5        0.017       0.003             0.014            5.098
       Category 2     Category 1        0.024       0.040            -0.016           -1.652
       Category 2     Category 2        0.071       0.054             0.018            1.598
       Category 2     Category 3        0.074       0.064             0.010            0.819
       Category 2     Category 4        0.029       0.046            -0.017           -1.680
       Category 2     Category 5        0.017       0.011             0.005            1.060
       Category 3     Category 1        0.005       0.030            -0.025           -3.028
       Category 3     Category 2        0.055       0.046             0.008            0.811
       Category 3     Category 3        0.069       0.061             0.008            0.680
       Category 3     Category 4        0.062       0.049             0.013            1.249
       Category 3     Category 5        0.010       0.014            -0.004           -0.742
       Category 4     Category 1        0.033       0.025             0.008            1.089
       Category 4     Category 2        0.038       0.043            -0.005           -0.493
       Category 4     Category 3        0.055       0.061            -0.007           -0.562
       Category 4     Category 4        0.069       0.054             0.015            1.396
       Category 4     Category 5        0.005       0.017            -0.012           -1.936
       Category 5     Category 1        0.045       0.027             0.018            2.328
       Category 5     Category 2        0.045       0.054            -0.009           -0.811
       Category 5     Category 3        0.090       0.089             0.002            0.115
       Category 5     Category 4        0.083       0.092            -0.008           -0.591
       Category 5     Category 5        0.033       0.036            -0.003           -0.295
     BCSCH1         BCSAC1
       Category 1     Category 1        0.052       0.035             0.017            1.931
       Category 1     Category 2        0.024       0.038            -0.014           -1.501
       Category 1     Category 3        0.014       0.031            -0.017           -1.986
       Category 1     Category 4        0.026       0.016             0.011            1.745
       Category 1     Category 5        0.007       0.004             0.003            0.912
       Category 2     Category 1        0.048       0.047             0.000            0.024
       Category 2     Category 2        0.086       0.073             0.013            0.999
       Category 2     Category 3        0.093       0.078             0.015            1.158
       Category 2     Category 4        0.029       0.050            -0.022           -2.032
       Category 2     Category 5        0.012       0.018            -0.006           -0.979
       Category 3     Category 1        0.026       0.032            -0.006           -0.662
       Category 3     Category 2        0.064       0.063             0.001            0.090
       Category 3     Category 3        0.105       0.082             0.023            1.708
       Category 3     Category 4        0.055       0.065            -0.010           -0.813
       Category 3     Category 5        0.021       0.030            -0.008           -1.021
       Category 4     Category 1        0.007       0.018            -0.011           -1.687
       Category 4     Category 2        0.050       0.046             0.004            0.419
       Category 4     Category 3        0.062       0.072            -0.010           -0.815
       Category 4     Category 4        0.095       0.070             0.026            2.059
       Category 4     Category 5        0.033       0.042            -0.009           -0.877
       Category 5     Category 1        0.002       0.003            -0.001           -0.332
       Category 5     Category 2        0.007       0.011            -0.004           -0.791
       Category 5     Category 3        0.012       0.023            -0.011           -1.491
       Category 5     Category 4        0.024       0.029            -0.005           -0.583
       Category 5     Category 5        0.045       0.025             0.021            2.721
     BCSCH1         BCSDF2
       Category 1     Category 1        0.043       0.022             0.021            2.884
       Category 1     Category 2        0.026       0.037            -0.011           -1.202
       Category 1     Category 3        0.002       0.025            -0.022           -2.938
       Category 1     Category 4        0.012       0.021            -0.009           -1.296
       Category 1     Category 5        0.040       0.019             0.022            3.267
       Category 2     Category 1        0.024       0.033            -0.009           -1.061
       Category 2     Category 2        0.095       0.071             0.025            1.968
       Category 2     Category 3        0.052       0.054            -0.002           -0.167
       Category 2     Category 4        0.040       0.052            -0.012           -1.077
       Category 2     Category 5        0.055       0.057            -0.002           -0.161
       Category 3     Category 1        0.014       0.025            -0.011           -1.388
       Category 3     Category 2        0.057       0.063            -0.006           -0.490
       Category 3     Category 3        0.083       0.054             0.029            2.640
       Category 3     Category 4        0.064       0.057             0.007            0.629
       Category 3     Category 5        0.052       0.072            -0.020           -1.577
       Category 4     Category 1        0.005       0.016            -0.011           -1.862
       Category 4     Category 2        0.045       0.049            -0.003           -0.330
       Category 4     Category 3        0.050       0.047             0.003            0.295
       Category 4     Category 4        0.071       0.054             0.017            1.535
       Category 4     Category 5        0.076       0.081            -0.005           -0.382
       Category 5     Category 1        0.014       0.004             0.011            3.561
       Category 5     Category 2        0.010       0.014            -0.004           -0.741
       Category 5     Category 3        0.007       0.015            -0.008           -1.362
       Category 5     Category 4        0.017       0.020            -0.003           -0.494
       Category 5     Category 5        0.043       0.038             0.005            0.557
     BCSCH1         BCSDF3
       Category 1     Category 1        0.038       0.021             0.017            2.427
       Category 1     Category 2        0.017       0.042            -0.025           -2.553
       Category 1     Category 3        0.007       0.021            -0.014           -1.977
       Category 1     Category 4        0.014       0.024            -0.009           -1.273
       Category 1     Category 5        0.048       0.017             0.031            5.005
       Category 2     Category 1        0.033       0.032             0.001            0.155
       Category 2     Category 2        0.100       0.080             0.020            1.536
       Category 2     Category 3        0.050       0.046             0.004            0.341
       Category 2     Category 4        0.040       0.059            -0.019           -1.614
       Category 2     Category 5        0.043       0.049            -0.007           -0.621
       Category 3     Category 1        0.007       0.024            -0.017           -2.294
       Category 3     Category 2        0.076       0.072             0.004            0.324
       Category 3     Category 3        0.048       0.047             0.001            0.076
       Category 3     Category 4        0.079       0.065             0.014            1.135
       Category 3     Category 5        0.062       0.063            -0.001           -0.104
       Category 4     Category 1        0.005       0.016            -0.012           -1.866
       Category 4     Category 2        0.062       0.057             0.005            0.449
       Category 4     Category 3        0.055       0.041             0.014            1.412
       Category 4     Category 4        0.079       0.062             0.016            1.378
       Category 4     Category 5        0.048       0.071            -0.023           -1.873
       Category 5     Category 1        0.014       0.004             0.010            3.469
       Category 5     Category 2        0.012       0.017            -0.005           -0.740
       Category 5     Category 3        0.010       0.014            -0.004           -0.731
       Category 5     Category 4        0.021       0.023            -0.002           -0.256
       Category 5     Category 5        0.033       0.033             0.000            0.020
     BCSCH1         BCSCH2
       Category 1     Category 1        0.057       0.039             0.018            1.877
       Category 1     Category 2        0.026       0.050            -0.023           -2.203
       Category 1     Category 3        0.017       0.026            -0.009           -1.167
       Category 1     Category 4        0.017       0.009             0.008            1.820
       Category 1     Category 5        0.007       0.001             0.006            4.634
       Category 2     Category 1        0.031       0.038            -0.007           -0.789
       Category 2     Category 2        0.119       0.096             0.023            1.625
       Category 2     Category 3        0.060       0.082            -0.023           -1.695
       Category 2     Category 4        0.048       0.043             0.004            0.419
       Category 2     Category 5        0.010       0.007             0.003            0.648
       Category 3     Category 1        0.007       0.018            -0.011           -1.652
       Category 3     Category 2        0.069       0.072            -0.003           -0.255
       Category 3     Category 3        0.114       0.092             0.022            1.567
       Category 3     Category 4        0.069       0.071            -0.002           -0.187
       Category 3     Category 5        0.012       0.018            -0.006           -0.911
       Category 4     Category 1        0.007       0.006             0.001            0.206
       Category 4     Category 2        0.050       0.041             0.009            0.975
       Category 4     Category 3        0.088       0.076             0.012            0.902
       Category 4     Category 4        0.093       0.088             0.005            0.332
       Category 4     Category 5        0.010       0.036            -0.026           -2.913
       Category 5     Category 1        0.000       0.001            -0.001           -0.482
       Category 5     Category 2        0.000       0.006            -0.006           -1.617
       Category 5     Category 3        0.017       0.019            -0.002           -0.313
       Category 5     Category 4        0.021       0.036            -0.015           -1.603
       Category 5     Category 5        0.052       0.029             0.023            2.857
     BCSCH1         BCSAC2
       Category 1     Category 1        0.055       0.052             0.003            0.260
       Category 1     Category 2        0.029       0.039            -0.011           -1.114
       Category 1     Category 3        0.010       0.016            -0.007           -1.099
       Category 1     Category 4        0.014       0.013             0.002            0.296
       Category 1     Category 5        0.017       0.004             0.013            4.324
       Category 2     Category 1        0.095       0.075             0.021            1.617
       Category 2     Category 2        0.088       0.086             0.002            0.179
       Category 2     Category 3        0.043       0.045            -0.003           -0.258
       Category 2     Category 4        0.029       0.044            -0.015           -1.502
       Category 2     Category 5        0.012       0.017            -0.006           -0.873
       Category 3     Category 1        0.045       0.052            -0.007           -0.616
       Category 3     Category 2        0.083       0.080             0.003            0.229
       Category 3     Category 3        0.064       0.051             0.013            1.213
       Category 3     Category 4        0.057       0.058            -0.001           -0.075
       Category 3     Category 5        0.021       0.030            -0.009           -1.029
       Category 4     Category 1        0.014       0.030            -0.016           -1.913
       Category 4     Category 2        0.067       0.062             0.005            0.393
       Category 4     Category 3        0.045       0.048            -0.002           -0.222
       Category 4     Category 4        0.086       0.064             0.022            1.809
       Category 4     Category 5        0.036       0.044            -0.008           -0.797
       Category 5     Category 1        0.005       0.006            -0.001           -0.239
       Category 5     Category 2        0.017       0.016             0.000            0.072
       Category 5     Category 3        0.014       0.016            -0.001           -0.220
       Category 5     Category 4        0.019       0.026            -0.007           -0.947
       Category 5     Category 5        0.036       0.027             0.009            1.171
     BCSCH1         BCSDF4
       Category 1     Category 1        0.031       0.021             0.009            1.343
       Category 1     Category 2        0.026       0.033            -0.007           -0.813
       Category 1     Category 3        0.026       0.033            -0.007           -0.790
       Category 1     Category 4        0.012       0.023            -0.011           -1.488
       Category 1     Category 5        0.029       0.013             0.015            2.750
       Category 2     Category 1        0.031       0.032            -0.001           -0.080
       Category 2     Category 2        0.071       0.062             0.009            0.806
       Category 2     Category 3        0.076       0.073             0.003            0.260
       Category 2     Category 4        0.052       0.059            -0.006           -0.537
       Category 2     Category 5        0.036       0.042            -0.006           -0.610
       Category 3     Category 1        0.014       0.024            -0.009           -1.247
       Category 3     Category 2        0.055       0.054             0.000            0.035
       Category 3     Category 3        0.083       0.073             0.011            0.840
       Category 3     Category 4        0.064       0.066            -0.002           -0.124
       Category 3     Category 5        0.055       0.055             0.000           -0.027
       Category 4     Category 1        0.010       0.015            -0.006           -0.952
       Category 4     Category 2        0.043       0.041             0.001            0.154
       Category 4     Category 3        0.064       0.063             0.001            0.121
       Category 4     Category 4        0.083       0.064             0.019            1.595
       Category 4     Category 5        0.048       0.064            -0.016           -1.368
       Category 5     Category 1        0.010       0.003             0.006            2.142
       Category 5     Category 2        0.007       0.011            -0.004           -0.820
       Category 5     Category 3        0.012       0.020            -0.008           -1.230
       Category 5     Category 4        0.024       0.024            -0.001           -0.080
       Category 5     Category 5        0.038       0.031             0.007            0.857
     BCSCH1         BCSDF5
       Category 1     Category 1        0.040       0.025             0.016            2.107
       Category 1     Category 2        0.021       0.043            -0.022           -2.176
       Category 1     Category 3        0.017       0.030            -0.014           -1.626
       Category 1     Category 4        0.024       0.018             0.006            0.858
       Category 1     Category 5        0.021       0.008             0.014            3.167
       Category 2     Category 1        0.036       0.039            -0.003           -0.352
       Category 2     Category 2        0.090       0.085             0.006            0.407
       Category 2     Category 3        0.069       0.070            -0.001           -0.078
       Category 2     Category 4        0.050       0.048             0.002            0.171
       Category 2     Category 5        0.021       0.024            -0.003           -0.403
       Category 3     Category 1        0.021       0.031            -0.010           -1.126
       Category 3     Category 2        0.079       0.079             0.000           -0.026
       Category 3     Category 3        0.090       0.073             0.017            1.357
       Category 3     Category 4        0.055       0.056            -0.001           -0.103
       Category 3     Category 5        0.026       0.032            -0.006           -0.721
       Category 4     Category 1        0.012       0.022            -0.010           -1.358
       Category 4     Category 2        0.074       0.064             0.010            0.807
       Category 4     Category 3        0.081       0.067             0.014            1.139
       Category 4     Category 4        0.052       0.057            -0.005           -0.400
       Category 4     Category 5        0.029       0.038            -0.009           -1.010
       Category 5     Category 1        0.012       0.005             0.007            1.834
       Category 5     Category 2        0.026       0.019             0.007            0.992
       Category 5     Category 3        0.007       0.024            -0.017           -2.234
       Category 5     Category 4        0.021       0.023            -0.002           -0.233
       Category 5     Category 5        0.024       0.019             0.005            0.768
     BCSCH1         BCSCH3
       Category 1     Category 1        0.076       0.059             0.017            1.504
       Category 1     Category 2        0.029       0.051            -0.022           -2.060
       Category 1     Category 3        0.007       0.012            -0.005           -0.869
       Category 1     Category 4        0.010       0.003             0.007            2.850
       Category 1     Category 5        0.002       0.000             0.002            6.063
       Category 2     Category 1        0.036       0.050            -0.015           -1.376
       Category 2     Category 2        0.145       0.126             0.020            1.207
       Category 2     Category 3        0.062       0.063            -0.001           -0.099
       Category 2     Category 4        0.019       0.026            -0.007           -0.893
       Category 2     Category 5        0.005       0.001             0.003            1.733
       Category 3     Category 1        0.007       0.017            -0.010           -1.616
       Category 3     Category 2        0.093       0.095            -0.002           -0.174
       Category 3     Category 3        0.107       0.088             0.019            1.378
       Category 3     Category 4        0.060       0.063            -0.004           -0.303
       Category 3     Category 5        0.005       0.007            -0.003           -0.629
       Category 4     Category 1        0.010       0.004             0.006            1.793
       Category 4     Category 2        0.043       0.045            -0.002           -0.241
       Category 4     Category 3        0.069       0.075            -0.006           -0.457
       Category 4     Category 4        0.114       0.098             0.016            1.113
       Category 4     Category 5        0.012       0.025            -0.013           -1.745
       Category 5     Category 1        0.002       0.000             0.002            3.617
       Category 5     Category 2        0.012       0.004             0.007            2.288
       Category 5     Category 3        0.007       0.015            -0.007           -1.273
       Category 5     Category 4        0.029       0.041            -0.013           -1.302
       Category 5     Category 5        0.040       0.030             0.010            1.249
     BCSCH1         BCSCH4
       Category 1     Category 1        0.067       0.058             0.008            0.729
       Category 1     Category 2        0.038       0.051            -0.013           -1.182
       Category 1     Category 3        0.007       0.013            -0.006           -1.046
       Category 1     Category 4        0.012       0.002             0.010            4.925
       Category 1     Category 5        0.000       0.000             0.000           -0.133
       Category 2     Category 1        0.036       0.046            -0.010           -1.009
       Category 2     Category 2        0.140       0.124             0.017            1.044
       Category 2     Category 3        0.071       0.074            -0.003           -0.197
       Category 2     Category 4        0.017       0.022            -0.005           -0.715
       Category 2     Category 5        0.002       0.001             0.001            0.655
       Category 3     Category 1        0.014       0.014             0.000            0.016
       Category 3     Category 2        0.071       0.088            -0.016           -1.178
       Category 3     Category 3        0.131       0.104             0.027            1.784
       Category 3     Category 4        0.050       0.058            -0.008           -0.719
       Category 3     Category 5        0.005       0.007            -0.002           -0.549
       Category 4     Category 1        0.005       0.003             0.002            0.769
       Category 4     Category 2        0.043       0.037             0.006            0.607
       Category 4     Category 3        0.076       0.086            -0.010           -0.735
       Category 4     Category 4        0.110       0.095             0.014            0.996
       Category 4     Category 5        0.014       0.026            -0.012           -1.517
       Category 5     Category 1        0.000       0.000             0.000           -0.189
       Category 5     Category 2        0.010       0.003             0.007            2.440
       Category 5     Category 3        0.007       0.015            -0.008           -1.377
       Category 5     Category 4        0.029       0.040            -0.011           -1.164
       Category 5     Category 5        0.045       0.032             0.013            1.499
     BCSCH1         BCSCH5
       Category 1     Category 1        0.057       0.045             0.012            1.156
       Category 1     Category 2        0.029       0.046            -0.017           -1.701
       Category 1     Category 3        0.014       0.023            -0.009           -1.179
       Category 1     Category 4        0.014       0.009             0.006            1.291
       Category 1     Category 5        0.010       0.001             0.008            5.300
       Category 2     Category 1        0.031       0.043            -0.012           -1.239
       Category 2     Category 2        0.124       0.092             0.032            2.291
       Category 2     Category 3        0.062       0.076            -0.014           -1.118
       Category 2     Category 4        0.033       0.045            -0.012           -1.196
       Category 2     Category 5        0.017       0.010             0.007            1.383
       Category 3     Category 1        0.012       0.019            -0.007           -1.062
       Category 3     Category 2        0.055       0.067            -0.013           -1.038
       Category 3     Category 3        0.102       0.084             0.018            1.318
       Category 3     Category 4        0.074       0.074            -0.001           -0.046
       Category 3     Category 5        0.029       0.026             0.002            0.319
       Category 4     Category 1        0.007       0.006             0.001            0.247
       Category 4     Category 2        0.029       0.036            -0.007           -0.770
       Category 4     Category 3        0.076       0.066             0.010            0.822
       Category 4     Category 4        0.107       0.088             0.020            1.415
       Category 4     Category 5        0.029       0.052            -0.023           -2.168
       Category 5     Category 1        0.007       0.000             0.007            6.371
       Category 5     Category 2        0.010       0.005             0.005            1.432
       Category 5     Category 3        0.010       0.014            -0.005           -0.825
       Category 5     Category 4        0.019       0.032            -0.013           -1.471
       Category 5     Category 5        0.045       0.039             0.006            0.618
     BCSCH1         BCSDF6
       Category 1     Category 1        0.026       0.021             0.005            0.740
       Category 1     Category 2        0.024       0.027            -0.003           -0.405
       Category 1     Category 3        0.021       0.028            -0.007           -0.841
       Category 1     Category 4        0.012       0.027            -0.015           -1.906
       Category 1     Category 5        0.040       0.021             0.020            2.872
       Category 2     Category 1        0.026       0.033            -0.006           -0.730
       Category 2     Category 2        0.055       0.050             0.004            0.407
       Category 2     Category 3        0.083       0.060             0.024            2.038
       Category 2     Category 4        0.055       0.065            -0.010           -0.826
       Category 2     Category 5        0.048       0.059            -0.012           -1.015
       Category 3     Category 1        0.017       0.025            -0.009           -1.117
       Category 3     Category 2        0.057       0.045             0.012            1.230
       Category 3     Category 3        0.064       0.058             0.006            0.524
       Category 3     Category 4        0.083       0.069             0.014            1.123
       Category 3     Category 5        0.050       0.074            -0.024           -1.864
       Category 4     Category 1        0.014       0.017            -0.003           -0.450
       Category 4     Category 2        0.031       0.035            -0.004           -0.414
       Category 4     Category 3        0.031       0.050            -0.019           -1.764
       Category 4     Category 4        0.093       0.065             0.028            2.300
       Category 4     Category 5        0.079       0.081            -0.002           -0.185
       Category 5     Category 1        0.017       0.004             0.013            3.997
       Category 5     Category 2        0.000       0.010            -0.010           -2.045
       Category 5     Category 3        0.012       0.016            -0.004           -0.665
       Category 5     Category 4        0.007       0.024            -0.017           -2.238
       Category 5     Category 5        0.055       0.037             0.018            1.967
     BCSCH1         BCSCH6
       Category 1     Category 1        0.050       0.054            -0.004           -0.357
       Category 1     Category 2        0.036       0.050            -0.014           -1.310
       Category 1     Category 3        0.024       0.016             0.008            1.270
       Category 1     Category 4        0.010       0.004             0.006            1.799
       Category 1     Category 5        0.005       0.000             0.005            5.705
       Category 2     Category 1        0.036       0.052            -0.016           -1.517
       Category 2     Category 2        0.148       0.114             0.034            2.189
       Category 2     Category 3        0.057       0.068            -0.011           -0.905
       Category 2     Category 4        0.017       0.029            -0.012           -1.502
       Category 2     Category 5        0.010       0.004             0.006            2.060
       Category 3     Category 1        0.017       0.022            -0.006           -0.781
       Category 3     Category 2        0.083       0.090            -0.007           -0.492
       Category 3     Category 3        0.105       0.088             0.016            1.186
       Category 3     Category 4        0.060       0.058             0.001            0.091
       Category 3     Category 5        0.007       0.012            -0.005           -0.930
       Category 4     Category 1        0.029       0.007             0.022            5.392
       Category 4     Category 2        0.036       0.049            -0.014           -1.295
       Category 4     Category 3        0.076       0.078            -0.002           -0.134
       Category 4     Category 4        0.095       0.083             0.013            0.936
       Category 4     Category 5        0.012       0.031            -0.019           -2.237
       Category 5     Category 1        0.005       0.000             0.004            4.155
       Category 5     Category 2        0.007       0.007             0.001            0.136
       Category 5     Category 3        0.007       0.018            -0.011           -1.722
       Category 5     Category 4        0.029       0.035            -0.007           -0.760
       Category 5     Category 5        0.043       0.030             0.013            1.613
     BCSCH1         BCSAC3
       Category 1     Category 1        0.048       0.036             0.011            1.237
       Category 1     Category 2        0.019       0.038            -0.019           -2.002
       Category 1     Category 3        0.017       0.023            -0.006           -0.870
       Category 1     Category 4        0.017       0.020            -0.004           -0.520
       Category 1     Category 5        0.024       0.007             0.017            4.371
       Category 2     Category 1        0.055       0.045             0.010            1.004
       Category 2     Category 2        0.074       0.071             0.003            0.214
       Category 2     Category 3        0.062       0.057             0.005            0.464
       Category 2     Category 4        0.062       0.064            -0.002           -0.199
       Category 2     Category 5        0.014       0.030            -0.016           -1.882
       Category 3     Category 1        0.012       0.027            -0.015           -1.922
       Category 3     Category 2        0.074       0.058             0.015            1.346
       Category 3     Category 3        0.064       0.057             0.007            0.655
       Category 3     Category 4        0.083       0.079             0.004            0.315
       Category 3     Category 5        0.038       0.050            -0.012           -1.104
       Category 4     Category 1        0.002       0.014            -0.011           -1.989
       Category 4     Category 2        0.045       0.039             0.006            0.674
       Category 4     Category 3        0.040       0.046            -0.006           -0.555
       Category 4     Category 4        0.095       0.079             0.016            1.198
       Category 4     Category 5        0.064       0.070            -0.005           -0.421
       Category 5     Category 1        0.007       0.002             0.005            2.306
       Category 5     Category 2        0.002       0.008            -0.006           -1.327
       Category 5     Category 3        0.012       0.012            -0.001           -0.109
       Category 5     Category 4        0.014       0.028            -0.014           -1.731
       Category 5     Category 5        0.055       0.039             0.015            1.618
     BCSCH1         BCSDF7
       Category 1     Category 1        0.024       0.018             0.006            0.927
       Category 1     Category 2        0.014       0.036            -0.022           -2.426
       Category 1     Category 3        0.014       0.025            -0.011           -1.453
       Category 1     Category 4        0.033       0.025             0.009            1.145
       Category 1     Category 5        0.038       0.019             0.019            2.780
       Category 2     Category 1        0.029       0.028             0.000            0.041
       Category 2     Category 2        0.083       0.070             0.014            1.092
       Category 2     Category 3        0.055       0.055             0.000           -0.029
       Category 2     Category 4        0.050       0.059            -0.009           -0.794
       Category 2     Category 5        0.050       0.054            -0.004           -0.401
       Category 3     Category 1        0.010       0.022            -0.013           -1.785
       Category 3     Category 2        0.071       0.064             0.008            0.666
       Category 3     Category 3        0.071       0.055             0.016            1.477
       Category 3     Category 4        0.064       0.064             0.000            0.037
       Category 3     Category 5        0.055       0.067            -0.012           -0.977
       Category 4     Category 1        0.005       0.016            -0.011           -1.799
       Category 4     Category 2        0.057       0.051             0.006            0.594
       Category 4     Category 3        0.050       0.048             0.002            0.170
       Category 4     Category 4        0.069       0.061             0.008            0.722
       Category 4     Category 5        0.067       0.072            -0.006           -0.447
       Category 5     Category 1        0.021       0.004             0.017            5.710
       Category 5     Category 2        0.010       0.015            -0.006           -0.950
       Category 5     Category 3        0.010       0.016            -0.007           -1.089
       Category 5     Category 4        0.014       0.023            -0.008           -1.153
       Category 5     Category 5        0.036       0.032             0.003            0.379
     BCSCH1         BCSCH7
       Category 1     Category 1        0.064       0.059             0.005            0.459
       Category 1     Category 2        0.036       0.049            -0.013           -1.264
       Category 1     Category 3        0.014       0.014             0.001            0.096
       Category 1     Category 4        0.007       0.002             0.005            2.392
       Category 1     Category 5        0.002       0.000             0.002            5.967
       Category 2     Category 1        0.036       0.048            -0.013           -1.197
       Category 2     Category 2        0.143       0.119             0.024            1.519
       Category 2     Category 3        0.071       0.075            -0.004           -0.305
       Category 2     Category 4        0.012       0.023            -0.011           -1.469
       Category 2     Category 5        0.005       0.002             0.003            1.554
       Category 3     Category 1        0.017       0.016             0.001            0.177
       Category 3     Category 2        0.064       0.085            -0.021           -1.522
       Category 3     Category 3        0.131       0.104             0.027            1.783
       Category 3     Category 4        0.057       0.058            -0.001           -0.070
       Category 3     Category 5        0.002       0.009            -0.006           -1.372
       Category 4     Category 1        0.000       0.003            -0.003           -1.170
       Category 4     Category 2        0.050       0.037             0.013            1.430
       Category 4     Category 3        0.071       0.086            -0.015           -1.071
       Category 4     Category 4        0.110       0.092             0.018            1.246
       Category 4     Category 5        0.017       0.029            -0.013           -1.551
       Category 5     Category 1        0.010       0.000             0.009           18.401
       Category 5     Category 2        0.000       0.003            -0.003           -1.144
       Category 5     Category 3        0.007       0.016            -0.009           -1.411
       Category 5     Category 4        0.026       0.037            -0.011           -1.219
       Category 5     Category 5        0.048       0.034             0.014            1.530
     BCSCH1         BCSAC4
       Category 1     Category 1        0.038       0.028             0.010            1.195
       Category 1     Category 2        0.026       0.046            -0.020           -1.920
       Category 1     Category 3        0.021       0.030            -0.009           -1.062
       Category 1     Category 4        0.014       0.016            -0.001           -0.221
       Category 1     Category 5        0.024       0.004             0.020            6.794
       Category 2     Category 1        0.033       0.035            -0.002           -0.240
       Category 2     Category 2        0.110       0.086             0.024            1.718
       Category 2     Category 3        0.069       0.077            -0.008           -0.591
       Category 2     Category 4        0.040       0.052            -0.011           -1.036
       Category 2     Category 5        0.014       0.017            -0.002           -0.395
       Category 3     Category 1        0.014       0.022            -0.008           -1.116
       Category 3     Category 2        0.081       0.072             0.009            0.676
       Category 3     Category 3        0.098       0.081             0.017            1.249
       Category 3     Category 4        0.062       0.067            -0.005           -0.447
       Category 3     Category 5        0.017       0.028            -0.012           -1.440
       Category 4     Category 1        0.002       0.012            -0.009           -1.789
       Category 4     Category 2        0.043       0.051            -0.008           -0.729
       Category 4     Category 3        0.081       0.071             0.010            0.797
       Category 4     Category 4        0.102       0.073             0.029            2.281
       Category 4     Category 5        0.019       0.041            -0.022           -2.255
       Category 5     Category 1        0.012       0.002             0.010            4.627
       Category 5     Category 2        0.007       0.012            -0.005           -0.886
       Category 5     Category 3        0.012       0.022            -0.010           -1.406
       Category 5     Category 4        0.019       0.030            -0.011           -1.323
       Category 5     Category 5        0.040       0.025             0.016            2.085
     BCSCH1         BCSDF8
       Category 1     Category 1        0.048       0.035             0.012            1.374
       Category 1     Category 2        0.017       0.040            -0.024           -2.454
       Category 1     Category 3        0.019       0.023            -0.004           -0.499
       Category 1     Category 4        0.012       0.018            -0.006           -0.968
       Category 1     Category 5        0.029       0.007             0.021            5.015
       Category 2     Category 1        0.060       0.057             0.003            0.250
       Category 2     Category 2        0.114       0.082             0.032            2.401
       Category 2     Category 3        0.033       0.054            -0.021           -1.864
       Category 2     Category 4        0.048       0.049            -0.002           -0.174
       Category 2     Category 5        0.012       0.025            -0.013           -1.671
       Category 3     Category 1        0.033       0.045            -0.012           -1.163
       Category 3     Category 2        0.076       0.078            -0.001           -0.112
       Category 3     Category 3        0.076       0.057             0.019            1.690
       Category 3     Category 4        0.064       0.058             0.006            0.542
       Category 3     Category 5        0.021       0.033            -0.012           -1.374
       Category 4     Category 1        0.017       0.031            -0.015           -1.727
       Category 4     Category 2        0.074       0.064             0.010            0.834
       Category 4     Category 3        0.062       0.053             0.009            0.856
       Category 4     Category 4        0.062       0.060             0.002            0.205
       Category 4     Category 5        0.033       0.040            -0.007           -0.725
       Category 5     Category 1        0.019       0.008             0.011            2.635
       Category 5     Category 2        0.002       0.020            -0.017           -2.538
       Category 5     Category 3        0.014       0.019            -0.004           -0.653
       Category 5     Category 4        0.024       0.024             0.000           -0.053
       Category 5     Category 5        0.031       0.020             0.011            1.529
     BCSCH1         BCSCH8
       Category 1     Category 1        0.052       0.036             0.016            1.736
       Category 1     Category 2        0.038       0.055            -0.017           -1.557
       Category 1     Category 3        0.017       0.026            -0.009           -1.176
       Category 1     Category 4        0.010       0.006             0.004            1.077
       Category 1     Category 5        0.007       0.000             0.007            6.267
       Category 2     Category 1        0.017       0.030            -0.013           -1.581
       Category 2     Category 2        0.140       0.104             0.036            2.447
       Category 2     Category 3        0.074       0.092            -0.018           -1.289
       Category 2     Category 4        0.029       0.035            -0.007           -0.761
       Category 2     Category 5        0.007       0.005             0.002            0.475
       Category 3     Category 1        0.002       0.011            -0.009           -1.732
       Category 3     Category 2        0.057       0.072            -0.015           -1.192
       Category 3     Category 3        0.140       0.106             0.034            2.285
       Category 3     Category 4        0.062       0.065            -0.003           -0.280
       Category 3     Category 5        0.010       0.016            -0.007           -1.122
       Category 4     Category 1        0.002       0.003            -0.001           -0.285
       Category 4     Category 2        0.029       0.035            -0.007           -0.764
       Category 4     Category 3        0.079       0.086            -0.007           -0.526
       Category 4     Category 4        0.107       0.086             0.022            1.584
       Category 4     Category 5        0.031       0.038            -0.007           -0.726
       Category 5     Category 1        0.007       0.000             0.007           10.380
       Category 5     Category 2        0.007       0.004             0.003            0.905
       Category 5     Category 3        0.019       0.019             0.000            0.018
       Category 5     Category 4        0.019       0.034            -0.015           -1.722
       Category 5     Category 5        0.038       0.033             0.005            0.616
     BCSCH1         BCSAC5
       Category 1     Category 1        0.040       0.043            -0.003           -0.280
       Category 1     Category 2        0.033       0.038            -0.004           -0.469
       Category 1     Category 3        0.014       0.022            -0.007           -1.028
       Category 1     Category 4        0.017       0.017             0.000           -0.072
       Category 1     Category 5        0.019       0.004             0.015            4.734
       Category 2     Category 1        0.071       0.059             0.013            1.110
       Category 2     Category 2        0.074       0.077            -0.003           -0.210
       Category 2     Category 3        0.055       0.056            -0.001           -0.100
       Category 2     Category 4        0.052       0.056            -0.004           -0.356
       Category 2     Category 5        0.014       0.019            -0.005           -0.730
       Category 3     Category 1        0.029       0.039            -0.011           -1.114
       Category 3     Category 2        0.074       0.068             0.006            0.507
       Category 3     Category 3        0.076       0.059             0.017            1.451
       Category 3     Category 4        0.069       0.073            -0.004           -0.289
       Category 3     Category 5        0.024       0.033            -0.009           -1.010
       Category 4     Category 1        0.017       0.022            -0.005           -0.720
       Category 4     Category 2        0.052       0.049             0.003            0.306
       Category 4     Category 3        0.048       0.052            -0.004           -0.405
       Category 4     Category 4        0.093       0.078             0.015            1.157
       Category 4     Category 5        0.038       0.047            -0.009           -0.855
       Category 5     Category 1        0.010       0.004             0.006            1.897
       Category 5     Category 2        0.010       0.012            -0.002           -0.445
       Category 5     Category 3        0.012       0.016            -0.004           -0.647
       Category 5     Category 4        0.024       0.031            -0.007           -0.829
       Category 5     Category 5        0.036       0.028             0.008            0.939
     BCSCH1         BCSDF9
       Category 1     Category 1        0.043       0.029             0.014            1.680
       Category 1     Category 2        0.024       0.041            -0.017           -1.796
       Category 1     Category 3        0.026       0.028            -0.002           -0.195
       Category 1     Category 4        0.014       0.016            -0.002           -0.289
       Category 1     Category 5        0.017       0.010             0.007            1.465
       Category 2     Category 1        0.040       0.047            -0.007           -0.643
       Category 2     Category 2        0.100       0.083             0.017            1.274
       Category 2     Category 3        0.071       0.065             0.007            0.562
       Category 2     Category 4        0.040       0.042            -0.002           -0.180
       Category 2     Category 5        0.014       0.030            -0.015           -1.867
       Category 3     Category 1        0.038       0.038             0.000            0.022
       Category 3     Category 2        0.079       0.078             0.001            0.053
       Category 3     Category 3        0.067       0.068            -0.001           -0.107
       Category 3     Category 4        0.050       0.049             0.001            0.121
       Category 3     Category 5        0.038       0.039            -0.001           -0.090
       Category 4     Category 1        0.010       0.027            -0.017           -2.186
       Category 4     Category 2        0.067       0.064             0.003            0.222
       Category 4     Category 3        0.069       0.063             0.007            0.550
       Category 4     Category 4        0.052       0.049             0.003            0.292
       Category 4     Category 5        0.050       0.045             0.005            0.490
       Category 5     Category 1        0.017       0.007             0.010            2.464
       Category 5     Category 2        0.017       0.020            -0.003           -0.451
       Category 5     Category 3        0.012       0.022            -0.010           -1.440
       Category 5     Category 4        0.019       0.020            -0.001           -0.120
       Category 5     Category 5        0.026       0.022             0.004            0.613
     BCSCH1         BCSCH9
       Category 1     Category 1        0.074       0.056             0.018            1.575
       Category 1     Category 2        0.029       0.039            -0.011           -1.123
       Category 1     Category 3        0.019       0.023            -0.003           -0.478
       Category 1     Category 4        0.000       0.006            -0.006           -1.550
       Category 1     Category 5        0.002       0.000             0.002            2.563
       Category 2     Category 1        0.045       0.055            -0.010           -0.890
       Category 2     Category 2        0.126       0.085             0.042            3.067
       Category 2     Category 3        0.050       0.085            -0.035           -2.549
       Category 2     Category 4        0.040       0.039             0.002            0.208
       Category 2     Category 5        0.005       0.004             0.001            0.310
       Category 3     Category 1        0.017       0.024            -0.007           -0.955
       Category 3     Category 2        0.043       0.063            -0.020           -1.666
       Category 3     Category 3        0.131       0.099             0.032            2.224
       Category 3     Category 4        0.076       0.073             0.003            0.211
       Category 3     Category 5        0.005       0.013            -0.008           -1.493
       Category 4     Category 1        0.000       0.007            -0.007           -1.762
       Category 4     Category 2        0.024       0.031            -0.008           -0.895
       Category 4     Category 3        0.093       0.078             0.015            1.127
       Category 4     Category 4        0.112       0.098             0.014            0.963
       Category 4     Category 5        0.019       0.033            -0.014           -1.583
       Category 5     Category 1        0.007       0.000             0.007            6.204
       Category 5     Category 2        0.000       0.004            -0.004           -1.249
       Category 5     Category 3        0.007       0.016            -0.009           -1.465
       Category 5     Category 4        0.026       0.039            -0.013           -1.366
       Category 5     Category 5        0.050       0.031             0.019            2.244
     BCSAC1         BCSDF2
       Category 1     Category 1        0.048       0.038             0.010            1.044
       Category 1     Category 2        0.043       0.049            -0.006           -0.558
       Category 1     Category 3        0.014       0.024            -0.010           -1.352
       Category 1     Category 4        0.007       0.016            -0.009           -1.438
       Category 1     Category 5        0.024       0.009             0.015            3.338
       Category 2     Category 1        0.021       0.032            -0.011           -1.268
       Category 2     Category 2        0.090       0.072             0.019            1.478
       Category 2     Category 3        0.052       0.051             0.002            0.152
       Category 2     Category 4        0.038       0.043            -0.005           -0.470
       Category 2     Category 5        0.029       0.033            -0.005           -0.533
       Category 3     Category 1        0.007       0.021            -0.014           -1.962
       Category 3     Category 2        0.076       0.068             0.009            0.702
       Category 3     Category 3        0.100       0.062             0.038            3.210
       Category 3     Category 4        0.060       0.065            -0.005           -0.450
       Category 3     Category 5        0.043       0.070            -0.027           -2.193
       Category 4     Category 1        0.007       0.008             0.000           -0.109
       Category 4     Category 2        0.014       0.036            -0.022           -2.375
       Category 4     Category 3        0.021       0.043            -0.021           -2.162
       Category 4     Category 4        0.076       0.056             0.021            1.839
       Category 4     Category 5        0.110       0.087             0.023            1.660
       Category 5     Category 1        0.017       0.001             0.015            8.706
       Category 5     Category 2        0.010       0.009             0.000            0.038
       Category 5     Category 3        0.007       0.015            -0.008           -1.331
       Category 5     Category 4        0.024       0.026            -0.002           -0.223
       Category 5     Category 5        0.062       0.068            -0.006           -0.482
     BCSAC1         BCSDF3
       Category 1     Category 1        0.036       0.035             0.000            0.024
       Category 1     Category 2        0.043       0.053            -0.010           -0.947
       Category 1     Category 3        0.024       0.021             0.003            0.435
       Category 1     Category 4        0.017       0.018            -0.002           -0.256
       Category 1     Category 5        0.017       0.008             0.009            2.045
       Category 2     Category 1        0.026       0.031            -0.005           -0.609
       Category 2     Category 2        0.088       0.080             0.008            0.634
       Category 2     Category 3        0.043       0.043             0.000            0.004
       Category 2     Category 4        0.040       0.048            -0.007           -0.713
       Category 2     Category 5        0.033       0.029             0.004            0.510
       Category 3     Category 1        0.014       0.021            -0.007           -0.966
       Category 3     Category 2        0.093       0.078             0.015            1.159
       Category 3     Category 3        0.048       0.053            -0.006           -0.517
       Category 3     Category 4        0.079       0.073             0.006            0.459
       Category 3     Category 5        0.052       0.061            -0.009           -0.730
       Category 4     Category 1        0.010       0.008             0.001            0.309
       Category 4     Category 2        0.031       0.044            -0.013           -1.266
       Category 4     Category 3        0.031       0.038            -0.007           -0.747
       Category 4     Category 4        0.081       0.064             0.017            1.461
       Category 4     Category 5        0.076       0.075             0.001            0.064
       Category 5     Category 1        0.012       0.002             0.010            5.426
       Category 5     Category 2        0.012       0.012            -0.001           -0.100
       Category 5     Category 3        0.024       0.014             0.010            1.657
       Category 5     Category 4        0.017       0.031            -0.014           -1.674
       Category 5     Category 5        0.055       0.060            -0.005           -0.457
     BCSAC1         BCSCH2
       Category 1     Category 1        0.031       0.028             0.003            0.371
       Category 1     Category 2        0.050       0.048             0.002            0.234
       Category 1     Category 3        0.031       0.036            -0.005           -0.583
       Category 1     Category 4        0.019       0.020            -0.001           -0.124
       Category 1     Category 5        0.005       0.004             0.001            0.241
       Category 2     Category 1        0.033       0.031             0.003            0.307
       Category 2     Category 2        0.079       0.072             0.007            0.550
       Category 2     Category 3        0.064       0.069            -0.005           -0.383
       Category 2     Category 4        0.045       0.047            -0.002           -0.188
       Category 2     Category 5        0.010       0.012            -0.003           -0.524
       Category 3     Category 1        0.017       0.026            -0.009           -1.209
       Category 3     Category 2        0.076       0.076             0.000           -0.003
       Category 3     Category 3        0.114       0.088             0.026            1.901
       Category 3     Category 4        0.067       0.072            -0.005           -0.419
       Category 3     Category 5        0.012       0.023            -0.012           -1.565
       Category 4     Category 1        0.014       0.014             0.001            0.114
       Category 4     Category 2        0.033       0.050            -0.017           -1.563
       Category 4     Category 3        0.067       0.069            -0.003           -0.204
       Category 4     Category 4        0.083       0.068             0.015            1.253
       Category 4     Category 5        0.031       0.028             0.003            0.386
       Category 5     Category 1        0.007       0.004             0.003            1.039
       Category 5     Category 2        0.026       0.019             0.007            1.098
       Category 5     Category 3        0.019       0.033            -0.014           -1.578
       Category 5     Category 4        0.033       0.041            -0.007           -0.760
       Category 5     Category 5        0.033       0.023             0.011            1.448
     BCSAC1         BCSAC2
       Category 1     Category 1        0.095       0.090             0.005            0.358
       Category 1     Category 2        0.031       0.036            -0.005           -0.536
       Category 1     Category 3        0.005       0.007            -0.002           -0.574
       Category 1     Category 4        0.002       0.002             0.000           -0.007
       Category 1     Category 5        0.002       0.000             0.002            3.656
       Category 2     Category 1        0.076       0.077            -0.001           -0.096
       Category 2     Category 2        0.107       0.094             0.013            0.902
       Category 2     Category 3        0.033       0.036            -0.003           -0.309
       Category 2     Category 4        0.012       0.020            -0.008           -1.231
       Category 2     Category 5        0.002       0.003             0.000           -0.120
       Category 3     Category 1        0.033       0.038            -0.005           -0.498
       Category 3     Category 2        0.110       0.101             0.008            0.562
       Category 3     Category 3        0.088       0.068             0.020            1.659
       Category 3     Category 4        0.038       0.063            -0.024           -2.069
       Category 3     Category 5        0.017       0.016             0.000            0.077
       Category 4     Category 1        0.007       0.008            -0.001           -0.218
       Category 4     Category 2        0.024       0.045            -0.021           -2.117
       Category 4     Category 3        0.045       0.052            -0.006           -0.600
       Category 4     Category 4        0.105       0.080             0.024            1.840
       Category 4     Category 5        0.048       0.043             0.005            0.456
       Category 5     Category 1        0.002       0.001             0.002            1.619
       Category 5     Category 2        0.012       0.007             0.005            1.312
       Category 5     Category 3        0.005       0.013            -0.009           -1.546
       Category 5     Category 4        0.048       0.039             0.009            0.904
       Category 5     Category 5        0.052       0.059            -0.007           -0.600
     BCSAC1         BCSDF4
       Category 1     Category 1        0.048       0.037             0.010            1.138
       Category 1     Category 2        0.026       0.045            -0.018           -1.831
       Category 1     Category 3        0.033       0.033             0.000            0.040
       Category 1     Category 4        0.017       0.016             0.001            0.148
       Category 1     Category 5        0.012       0.005             0.007            1.909
       Category 2     Category 1        0.019       0.031            -0.012           -1.401
       Category 2     Category 2        0.079       0.064             0.015            1.254
       Category 2     Category 3        0.069       0.068             0.001            0.049
       Category 2     Category 4        0.048       0.046             0.002            0.179
       Category 2     Category 5        0.017       0.022            -0.006           -0.771
       Category 3     Category 1        0.002       0.019            -0.017           -2.521
       Category 3     Category 2        0.081       0.058             0.023            2.043
       Category 3     Category 3        0.079       0.084            -0.005           -0.371
       Category 3     Category 4        0.076       0.074             0.002            0.170
       Category 3     Category 5        0.048       0.051            -0.003           -0.324
       Category 4     Category 1        0.012       0.007             0.005            1.266
       Category 4     Category 2        0.014       0.029            -0.015           -1.819
       Category 4     Category 3        0.045       0.057            -0.012           -1.047
       Category 4     Category 4        0.086       0.067             0.019            1.515
       Category 4     Category 5        0.071       0.068             0.003            0.262
       Category 5     Category 1        0.014       0.001             0.013            8.067
       Category 5     Category 2        0.002       0.007            -0.005           -1.162
       Category 5     Category 3        0.036       0.020             0.016            2.339
       Category 5     Category 4        0.010       0.033            -0.023           -2.687
       Category 5     Category 5        0.057       0.058            -0.001           -0.079
     BCSAC1         BCSDF5
       Category 1     Category 1        0.057       0.040             0.018            1.845
       Category 1     Category 2        0.031       0.053            -0.022           -2.000
       Category 1     Category 3        0.017       0.028            -0.011           -1.389
       Category 1     Category 4        0.024       0.012             0.012            2.158
       Category 1     Category 5        0.007       0.003             0.004            1.372
       Category 2     Category 1        0.026       0.039            -0.012           -1.312
       Category 2     Category 2        0.102       0.083             0.019            1.445
       Category 2     Category 3        0.048       0.061            -0.013           -1.149
       Category 2     Category 4        0.043       0.035             0.007            0.831
       Category 2     Category 5        0.012       0.013            -0.001           -0.215
       Category 3     Category 1        0.007       0.028            -0.021           -2.618
       Category 3     Category 2        0.098       0.086             0.012            0.859
       Category 3     Category 3        0.114       0.082             0.032            2.398
       Category 3     Category 4        0.043       0.060            -0.017           -1.472
       Category 3     Category 5        0.024       0.029            -0.006           -0.683
       Category 4     Category 1        0.012       0.012             0.000           -0.073
       Category 4     Category 2        0.036       0.052            -0.016           -1.512
       Category 4     Category 3        0.067       0.065             0.002            0.156
       Category 4     Category 4        0.069       0.060             0.009            0.810
       Category 4     Category 5        0.045       0.040             0.006            0.583
       Category 5     Category 1        0.019       0.003             0.016            6.465
       Category 5     Category 2        0.024       0.017             0.007            1.121
       Category 5     Category 3        0.019       0.028            -0.009           -1.163
       Category 5     Category 4        0.024       0.035            -0.011           -1.265
       Category 5     Category 5        0.033       0.036            -0.003           -0.283
     BCSAC1         BCSCH3
       Category 1     Category 1        0.043       0.040             0.003            0.345
       Category 1     Category 2        0.048       0.055            -0.007           -0.672
       Category 1     Category 3        0.026       0.026             0.000            0.036
       Category 1     Category 4        0.017       0.014             0.003            0.554
       Category 1     Category 5        0.002       0.002             0.001            0.407
       Category 2     Category 1        0.033       0.041            -0.007           -0.775
       Category 2     Category 2        0.110       0.088             0.021            1.519
       Category 2     Category 3        0.043       0.057            -0.014           -1.214
       Category 2     Category 4        0.040       0.039             0.002            0.188
       Category 2     Category 5        0.005       0.006            -0.002           -0.425
       Category 3     Category 1        0.029       0.032            -0.003           -0.391
       Category 3     Category 2        0.100       0.095             0.005            0.337
       Category 3     Category 3        0.081       0.077             0.004            0.280
       Category 3     Category 4        0.062       0.066            -0.005           -0.374
       Category 3     Category 5        0.014       0.015            -0.001           -0.097
       Category 4     Category 1        0.017       0.015             0.002            0.286
       Category 4     Category 2        0.048       0.061            -0.013           -1.154
       Category 4     Category 3        0.067       0.063             0.004            0.308
       Category 4     Category 4        0.079       0.069             0.010            0.812
       Category 4     Category 5        0.019       0.021            -0.002           -0.269
       Category 5     Category 1        0.010       0.004             0.006            1.985
       Category 5     Category 2        0.017       0.022            -0.005           -0.693
       Category 5     Category 3        0.036       0.030             0.006            0.737
       Category 5     Category 4        0.033       0.044            -0.010           -1.038
       Category 5     Category 5        0.024       0.020             0.003            0.479
     BCSAC1         BCSCH4
       Category 1     Category 1        0.038       0.038             0.000           -0.017
       Category 1     Category 2        0.052       0.054            -0.002           -0.141
       Category 1     Category 3        0.029       0.030            -0.001           -0.177
       Category 1     Category 4        0.017       0.012             0.005            0.889
       Category 1     Category 5        0.000       0.002            -0.002           -0.802
       Category 2     Category 1        0.033       0.038            -0.005           -0.517
       Category 2     Category 2        0.102       0.085             0.017            1.282
       Category 2     Category 3        0.055       0.066            -0.011           -0.928
       Category 2     Category 4        0.038       0.035             0.003            0.295
       Category 2     Category 5        0.002       0.006            -0.004           -1.033
       Category 3     Category 1        0.026       0.029            -0.003           -0.334
       Category 3     Category 2        0.086       0.089            -0.004           -0.254
       Category 3     Category 3        0.114       0.090             0.024            1.729
       Category 3     Category 4        0.045       0.062            -0.017           -1.440
       Category 3     Category 5        0.014       0.015            -0.001           -0.153
       Category 4     Category 1        0.017       0.013             0.004            0.654
       Category 4     Category 2        0.031       0.056            -0.025           -2.201
       Category 4     Category 3        0.076       0.073             0.003            0.254
       Category 4     Category 4        0.088       0.065             0.023            1.902
       Category 4     Category 5        0.017       0.022            -0.005           -0.723
       Category 5     Category 1        0.007       0.003             0.004            1.534
       Category 5     Category 2        0.031       0.019             0.012            1.851
       Category 5     Category 3        0.019       0.034            -0.015           -1.665
       Category 5     Category 4        0.029       0.042            -0.013           -1.361
       Category 5     Category 5        0.033       0.022             0.012            1.633
     BCSAC1         BCSCH5
       Category 1     Category 1        0.021       0.032            -0.010           -1.221
       Category 1     Category 2        0.060       0.045             0.015            1.489
       Category 1     Category 3        0.021       0.033            -0.012           -1.328
       Category 1     Category 4        0.014       0.020            -0.006           -0.896
       Category 1     Category 5        0.019       0.006             0.013            3.576
       Category 2     Category 1        0.029       0.035            -0.006           -0.680
       Category 2     Category 2        0.062       0.067            -0.005           -0.438
       Category 2     Category 3        0.067       0.063             0.004            0.325
       Category 2     Category 4        0.057       0.048             0.009            0.837
       Category 2     Category 5        0.017       0.018            -0.001           -0.184
       Category 3     Category 1        0.029       0.029             0.000           -0.037
       Category 3     Category 2        0.074       0.071             0.003            0.227
       Category 3     Category 3        0.083       0.079             0.004            0.306
       Category 3     Category 4        0.064       0.073            -0.009           -0.674
       Category 3     Category 5        0.036       0.034             0.002            0.224
       Category 4     Category 1        0.019       0.015             0.004            0.730
       Category 4     Category 2        0.029       0.046            -0.017           -1.683
       Category 4     Category 3        0.055       0.061            -0.006           -0.551
       Category 4     Category 4        0.088       0.067             0.021            1.701
       Category 4     Category 5        0.038       0.040            -0.001           -0.156
       Category 5     Category 1        0.017       0.004             0.013            4.012
       Category 5     Category 2        0.021       0.017             0.005            0.747
       Category 5     Category 3        0.038       0.028             0.010            1.262
       Category 5     Category 4        0.024       0.039            -0.015           -1.576
       Category 5     Category 5        0.019       0.032            -0.013           -1.470
     BCSAC1         BCSDF6
       Category 1     Category 1        0.045       0.035             0.010            1.172
       Category 1     Category 2        0.048       0.036             0.011            1.261
       Category 1     Category 3        0.021       0.031            -0.009           -1.111
       Category 1     Category 4        0.017       0.023            -0.006           -0.850
       Category 1     Category 5        0.005       0.011            -0.006           -1.247
       Category 2     Category 1        0.021       0.032            -0.010           -1.222
       Category 2     Category 2        0.067       0.051             0.016            1.505
       Category 2     Category 3        0.057       0.057             0.001            0.054
       Category 2     Category 4        0.071       0.054             0.017            1.534
       Category 2     Category 5        0.014       0.037            -0.023           -2.504
       Category 3     Category 1        0.007       0.022            -0.015           -2.106
       Category 3     Category 2        0.043       0.047            -0.004           -0.425
       Category 3     Category 3        0.088       0.065             0.023            1.894
       Category 3     Category 4        0.076       0.078            -0.002           -0.122
       Category 3     Category 5        0.071       0.073            -0.002           -0.129
       Category 4     Category 1        0.010       0.009             0.000            0.081
       Category 4     Category 2        0.010       0.026            -0.016           -2.085
       Category 4     Category 3        0.038       0.044            -0.006           -0.563
       Category 4     Category 4        0.052       0.065            -0.012           -1.030
       Category 4     Category 5        0.119       0.085             0.034            2.470
       Category 5     Category 1        0.017       0.002             0.015            7.039
       Category 5     Category 2        0.000       0.007            -0.007           -1.733
       Category 5     Category 3        0.007       0.016            -0.008           -1.398
       Category 5     Category 4        0.033       0.030             0.003            0.382
       Category 5     Category 5        0.062       0.064            -0.002           -0.204
     BCSAC1         BCSCH6
       Category 1     Category 1        0.029       0.038            -0.009           -1.002
       Category 1     Category 2        0.064       0.052             0.012            1.103
       Category 1     Category 3        0.029       0.029             0.000           -0.046
       Category 1     Category 4        0.010       0.014            -0.004           -0.778
       Category 1     Category 5        0.005       0.003             0.002            0.886
       Category 2     Category 1        0.021       0.041            -0.020           -2.050
       Category 2     Category 2        0.088       0.083             0.005            0.352
       Category 2     Category 3        0.069       0.060             0.009            0.750
       Category 2     Category 4        0.045       0.037             0.008            0.904
       Category 2     Category 5        0.007       0.009            -0.002           -0.404
       Category 3     Category 1        0.033       0.034            -0.001           -0.113
       Category 3     Category 2        0.107       0.091             0.016            1.153
       Category 3     Category 3        0.079       0.081            -0.003           -0.197
       Category 3     Category 4        0.060       0.060            -0.001           -0.077
       Category 3     Category 5        0.007       0.019            -0.012           -1.759
       Category 4     Category 1        0.031       0.017             0.014            2.130
       Category 4     Category 2        0.038       0.060            -0.022           -1.910
       Category 4     Category 3        0.062       0.066            -0.004           -0.368
       Category 4     Category 4        0.069       0.060             0.009            0.749
       Category 4     Category 5        0.029       0.024             0.004            0.582
       Category 5     Category 1        0.021       0.005             0.017            4.964
       Category 5     Category 2        0.012       0.023            -0.011           -1.479
       Category 5     Category 3        0.031       0.032            -0.001           -0.144
       Category 5     Category 4        0.026       0.038            -0.012           -1.253
       Category 5     Category 5        0.029       0.022             0.007            0.982
     BCSAC1         BCSAC3
       Category 1     Category 1        0.076       0.071             0.005            0.376
       Category 1     Category 2        0.040       0.046            -0.006           -0.547
       Category 1     Category 3        0.012       0.014            -0.002           -0.303
       Category 1     Category 4        0.002       0.004            -0.002           -0.614
       Category 1     Category 5        0.005       0.000             0.005            6.506
       Category 2     Category 1        0.031       0.040            -0.009           -0.923
       Category 2     Category 2        0.100       0.090             0.010            0.731
       Category 2     Category 3        0.057       0.059            -0.002           -0.153
       Category 2     Category 4        0.033       0.038            -0.005           -0.491
       Category 2     Category 5        0.010       0.005             0.005            1.500
       Category 3     Category 1        0.010       0.011            -0.002           -0.359
       Category 3     Category 2        0.060       0.062            -0.003           -0.231
       Category 3     Category 3        0.100       0.080             0.020            1.487
       Category 3     Category 4        0.100       0.102            -0.002           -0.121
       Category 3     Category 5        0.017       0.030            -0.013           -1.603
       Category 4     Category 1        0.000       0.001            -0.001           -0.704
       Category 4     Category 2        0.012       0.015            -0.003           -0.554
       Category 4     Category 3        0.021       0.038            -0.016           -1.752
       Category 4     Category 4        0.119       0.099             0.020            1.405
       Category 4     Category 5        0.076       0.076             0.000            0.027
       Category 5     Category 1        0.007       0.000             0.007           26.928
       Category 5     Category 2        0.002       0.001             0.001            0.947
       Category 5     Category 3        0.005       0.005             0.000            0.015
       Category 5     Category 4        0.017       0.029            -0.012           -1.483
       Category 5     Category 5        0.088       0.085             0.004            0.258
     BCSAC1         BCSDF7
       Category 1     Category 1        0.024       0.029            -0.005           -0.608
       Category 1     Category 2        0.029       0.047            -0.019           -1.803
       Category 1     Category 3        0.033       0.027             0.006            0.816
       Category 1     Category 4        0.026       0.021             0.005            0.701
       Category 1     Category 5        0.024       0.012             0.012            2.348
       Category 2     Category 1        0.029       0.028             0.001            0.120
       Category 2     Category 2        0.060       0.068            -0.009           -0.704
       Category 2     Category 3        0.057       0.050             0.007            0.632
       Category 2     Category 4        0.064       0.049             0.015            1.448
       Category 2     Category 5        0.021       0.036            -0.014           -1.580
       Category 3     Category 1        0.012       0.020            -0.009           -1.243
       Category 3     Category 2        0.090       0.068             0.023            1.870
       Category 3     Category 3        0.076       0.061             0.015            1.303
       Category 3     Category 4        0.055       0.070            -0.016           -1.243
       Category 3     Category 5        0.052       0.066            -0.014           -1.154
       Category 4     Category 1        0.010       0.009             0.000            0.088
       Category 4     Category 2        0.036       0.040            -0.004           -0.443
       Category 4     Category 3        0.024       0.044            -0.020           -2.014
       Category 4     Category 4        0.067       0.060             0.006            0.556
       Category 4     Category 5        0.093       0.075             0.018            1.360
       Category 5     Category 1        0.014       0.002             0.012            5.453
       Category 5     Category 2        0.021       0.013             0.009            1.577
       Category 5     Category 3        0.010       0.018            -0.008           -1.279
       Category 5     Category 4        0.019       0.030            -0.011           -1.335
       Category 5     Category 5        0.055       0.056            -0.001           -0.128
     BCSAC1         BCSCH7
       Category 1     Category 1        0.050       0.039             0.011            1.155
       Category 1     Category 2        0.055       0.052             0.003            0.250
       Category 1     Category 3        0.019       0.031            -0.012           -1.383
       Category 1     Category 4        0.012       0.012             0.000           -0.032
       Category 1     Category 5        0.000       0.002            -0.002           -0.877
       Category 2     Category 1        0.017       0.040            -0.023           -2.406
       Category 2     Category 2        0.083       0.082             0.001            0.098
       Category 2     Category 3        0.086       0.067             0.019            1.556
       Category 2     Category 4        0.043       0.035             0.008            0.850
       Category 2     Category 5        0.002       0.007            -0.005           -1.202
       Category 3     Category 1        0.024       0.030            -0.007           -0.782
       Category 3     Category 2        0.088       0.086             0.002            0.123
       Category 3     Category 3        0.102       0.091             0.012            0.833
       Category 3     Category 4        0.057       0.061            -0.004           -0.337
       Category 3     Category 5        0.014       0.017            -0.003           -0.455
       Category 4     Category 1        0.019       0.014             0.005            0.899
       Category 4     Category 2        0.043       0.054            -0.011           -1.013
       Category 4     Category 3        0.062       0.073            -0.011           -0.892
       Category 4     Category 4        0.081       0.063             0.018            1.485
       Category 4     Category 5        0.024       0.024             0.000           -0.036
       Category 5     Category 1        0.017       0.003             0.013            4.778
       Category 5     Category 2        0.024       0.018             0.005            0.835
       Category 5     Category 3        0.026       0.034            -0.008           -0.868
       Category 5     Category 4        0.019       0.040            -0.021           -2.209
       Category 5     Category 5        0.033       0.023             0.010            1.359
     BCSAC1         BCSAC4
       Category 1     Category 1        0.057       0.054             0.003            0.271
       Category 1     Category 2        0.062       0.058             0.004            0.326
       Category 1     Category 3        0.007       0.019            -0.012           -1.811
       Category 1     Category 4        0.005       0.004             0.001            0.291
       Category 1     Category 5        0.005       0.000             0.005            6.472
       Category 2     Category 1        0.024       0.032            -0.008           -0.944
       Category 2     Category 2        0.114       0.099             0.016            1.066
       Category 2     Category 3        0.064       0.070            -0.006           -0.476
       Category 2     Category 4        0.017       0.027            -0.010           -1.314
       Category 2     Category 5        0.012       0.003             0.009            3.342
       Category 3     Category 1        0.005       0.012            -0.007           -1.345
       Category 3     Category 2        0.081       0.079             0.002            0.177
       Category 3     Category 3        0.145       0.105             0.040            2.658
       Category 3     Category 4        0.048       0.074            -0.026           -2.044
       Category 3     Category 5        0.007       0.016            -0.009           -1.462
       Category 4     Category 1        0.005       0.002             0.003            1.292
       Category 4     Category 2        0.010       0.028            -0.018           -2.271
       Category 4     Category 3        0.050       0.069            -0.019           -1.559
       Category 4     Category 4        0.126       0.089             0.037            2.651
       Category 4     Category 5        0.038       0.040            -0.002           -0.226
       Category 5     Category 1        0.010       0.000             0.009           18.852
       Category 5     Category 2        0.000       0.003            -0.003           -1.193
       Category 5     Category 3        0.014       0.017            -0.002           -0.387
       Category 5     Category 4        0.043       0.044            -0.001           -0.131
       Category 5     Category 5        0.052       0.055            -0.002           -0.208
     BCSAC1         BCSDF8
       Category 1     Category 1        0.079       0.056             0.022            1.984
       Category 1     Category 2        0.033       0.046            -0.013           -1.273
       Category 1     Category 3        0.005       0.019            -0.015           -2.167
       Category 1     Category 4        0.005       0.011            -0.006           -1.243
       Category 1     Category 5        0.014       0.003             0.012            4.702
       Category 2     Category 1        0.055       0.057            -0.002           -0.175
       Category 2     Category 2        0.112       0.080             0.031            2.369
       Category 2     Category 3        0.026       0.047            -0.020           -1.980
       Category 2     Category 4        0.036       0.035             0.000            0.041
       Category 2     Category 5        0.002       0.012            -0.009           -1.796
       Category 3     Category 1        0.029       0.042            -0.013           -1.353
       Category 3     Category 2        0.098       0.087             0.011            0.793
       Category 3     Category 3        0.100       0.065             0.035            2.890
       Category 3     Category 4        0.045       0.063            -0.018           -1.480
       Category 3     Category 5        0.014       0.029            -0.015           -1.822
       Category 4     Category 1        0.005       0.018            -0.013           -2.014
       Category 4     Category 2        0.031       0.053            -0.022           -2.027
       Category 4     Category 3        0.055       0.052             0.003            0.275
       Category 4     Category 4        0.100       0.064             0.036            3.051
       Category 4     Category 5        0.038       0.042            -0.004           -0.423
       Category 5     Category 1        0.010       0.004             0.006            1.984
       Category 5     Category 2        0.010       0.017            -0.007           -1.135
       Category 5     Category 3        0.019       0.022            -0.003           -0.403
       Category 5     Category 4        0.024       0.037            -0.013           -1.401
       Category 5     Category 5        0.057       0.040             0.017            1.767
     BCSAC1         BCSCH8
       Category 1     Category 1        0.026       0.025             0.002            0.217
       Category 1     Category 2        0.052       0.052             0.001            0.065
       Category 1     Category 3        0.043       0.039             0.003            0.364
       Category 1     Category 4        0.007       0.017            -0.009           -1.508
       Category 1     Category 5        0.007       0.004             0.004            1.237
       Category 2     Category 1        0.021       0.025            -0.003           -0.455
       Category 2     Category 2        0.079       0.076             0.003            0.218
       Category 2     Category 3        0.069       0.077            -0.008           -0.606
       Category 2     Category 4        0.055       0.042             0.013            1.348
       Category 2     Category 5        0.007       0.012            -0.005           -0.879
       Category 3     Category 1        0.007       0.020            -0.012           -1.844
       Category 3     Category 2        0.079       0.078             0.001            0.050
       Category 3     Category 3        0.129       0.099             0.030            2.043
       Category 3     Category 4        0.050       0.066            -0.016           -1.306
       Category 3     Category 5        0.021       0.024            -0.002           -0.286
       Category 4     Category 1        0.014       0.009             0.005            1.026
       Category 4     Category 2        0.040       0.049            -0.008           -0.794
       Category 4     Category 3        0.050       0.077            -0.027           -2.106
       Category 4     Category 4        0.093       0.064             0.029            2.450
       Category 4     Category 5        0.031       0.029             0.002            0.219
       Category 5     Category 1        0.012       0.002             0.009            3.926
       Category 5     Category 2        0.021       0.017             0.004            0.658
       Category 5     Category 3        0.038       0.036             0.002            0.238
       Category 5     Category 4        0.021       0.039            -0.017           -1.825
       Category 5     Category 5        0.026       0.025             0.001            0.178
     BCSAC1         BCSAC5
       Category 1     Category 1        0.093       0.079             0.014            1.081
       Category 1     Category 2        0.026       0.041            -0.015           -1.516
       Category 1     Category 3        0.010       0.012            -0.003           -0.480
       Category 1     Category 4        0.002       0.004            -0.002           -0.514
       Category 1     Category 5        0.005       0.000             0.005            6.932
       Category 2     Category 1        0.045       0.058            -0.013           -1.144
       Category 2     Category 2        0.107       0.089             0.018            1.317
       Category 2     Category 3        0.052       0.051             0.002            0.152
       Category 2     Category 4        0.026       0.030            -0.004           -0.449
       Category 2     Category 5        0.000       0.003            -0.003           -1.141
       Category 3     Category 1        0.012       0.025            -0.013           -1.709
       Category 3     Category 2        0.093       0.080             0.013            0.970
       Category 3     Category 3        0.105       0.080             0.025            1.876
       Category 3     Category 4        0.067       0.083            -0.016           -1.191
       Category 3     Category 5        0.010       0.018            -0.009           -1.330
       Category 4     Category 1        0.010       0.005             0.005            1.519
       Category 4     Category 2        0.012       0.030            -0.018           -2.143
       Category 4     Category 3        0.031       0.051            -0.020           -1.876
       Category 4     Category 4        0.102       0.096             0.006            0.431
       Category 4     Category 5        0.074       0.047             0.027            2.584
       Category 5     Category 1        0.007       0.000             0.007            8.880
       Category 5     Category 2        0.005       0.004             0.001            0.434
       Category 5     Category 3        0.007       0.011            -0.004           -0.738
       Category 5     Category 4        0.057       0.042             0.015            1.543
       Category 5     Category 5        0.043       0.062            -0.020           -1.654
     BCSAC1         BCSDF9
       Category 1     Category 1        0.052       0.046             0.006            0.623
       Category 1     Category 2        0.048       0.049            -0.002           -0.164
       Category 1     Category 3        0.017       0.025            -0.008           -1.106
       Category 1     Category 4        0.005       0.011            -0.006           -1.217
       Category 1     Category 5        0.014       0.004             0.010            3.127
       Category 2     Category 1        0.036       0.047            -0.011           -1.065
       Category 2     Category 2        0.110       0.080             0.029            2.196
       Category 2     Category 3        0.040       0.056            -0.016           -1.387
       Category 2     Category 4        0.029       0.031            -0.003           -0.325
       Category 2     Category 5        0.017       0.017             0.000            0.024
       Category 3     Category 1        0.029       0.035            -0.007           -0.761
       Category 3     Category 2        0.088       0.085             0.003            0.199
       Category 3     Category 3        0.083       0.076             0.007            0.542
       Category 3     Category 4        0.069       0.053             0.017            1.520
       Category 3     Category 5        0.017       0.036            -0.019           -2.133
       Category 4     Category 1        0.019       0.016             0.003            0.520
       Category 4     Category 2        0.036       0.053            -0.017           -1.586
       Category 4     Category 3        0.071       0.061             0.011            0.913
       Category 4     Category 4        0.048       0.052            -0.004           -0.371
       Category 4     Category 5        0.055       0.047             0.008            0.728
       Category 5     Category 1        0.012       0.004             0.008            2.833
       Category 5     Category 2        0.005       0.018            -0.013           -1.994
       Category 5     Category 3        0.033       0.027             0.006            0.803
       Category 5     Category 4        0.026       0.030            -0.004           -0.434
       Category 5     Category 5        0.043       0.041             0.002            0.178
     BCSAC1         BCSCH9
       Category 1     Category 1        0.043       0.040             0.003            0.341
       Category 1     Category 2        0.055       0.039             0.015            1.608
       Category 1     Category 3        0.021       0.036            -0.014           -1.580
       Category 1     Category 4        0.012       0.018            -0.006           -0.954
       Category 1     Category 5        0.005       0.003             0.002            0.781
       Category 2     Category 1        0.036       0.043            -0.008           -0.782
       Category 2     Category 2        0.095       0.061             0.034            2.938
       Category 2     Category 3        0.052       0.070            -0.018           -1.448
       Category 2     Category 4        0.038       0.046            -0.008           -0.811
       Category 2     Category 5        0.010       0.010             0.000           -0.024
       Category 3     Category 1        0.021       0.036            -0.015           -1.627
       Category 3     Category 2        0.043       0.065            -0.022           -1.815
       Category 3     Category 3        0.112       0.091             0.021            1.518
       Category 3     Category 4        0.095       0.074             0.021            1.652
       Category 3     Category 5        0.014       0.020            -0.006           -0.843
       Category 4     Category 1        0.019       0.018             0.001            0.096
       Category 4     Category 2        0.026       0.041            -0.015           -1.570
       Category 4     Category 3        0.071       0.071             0.001            0.054
       Category 4     Category 4        0.090       0.072             0.018            1.445
       Category 4     Category 5        0.021       0.026            -0.004           -0.555
       Category 5     Category 1        0.024       0.005             0.019            5.412
       Category 5     Category 2        0.002       0.015            -0.013           -2.119
       Category 5     Category 3        0.043       0.032             0.010            1.213
       Category 5     Category 4        0.019       0.044            -0.025           -2.486
       Category 5     Category 5        0.031       0.023             0.008            1.121
     BCSDF2         BCSDF3
       Category 1     Category 1        0.060       0.045             0.014            1.401
       Category 1     Category 2        0.026       0.042            -0.015           -1.577
       Category 1     Category 3        0.010       0.009             0.001            0.208
       Category 1     Category 4        0.005       0.004             0.001            0.241
       Category 1     Category 5        0.000       0.001            -0.001           -0.477
       Category 2     Category 1        0.026       0.037            -0.011           -1.201
       Category 2     Category 2        0.138       0.105             0.033            2.188
       Category 2     Category 3        0.031       0.045            -0.015           -1.427
       Category 2     Category 4        0.024       0.036            -0.012           -1.302
       Category 2     Category 5        0.014       0.010             0.005            0.961
       Category 3     Category 1        0.007       0.011            -0.003           -0.679
       Category 3     Category 2        0.045       0.063            -0.018           -1.528
       Category 3     Category 3        0.060       0.045             0.014            1.402
       Category 3     Category 4        0.069       0.052             0.017            1.558
       Category 3     Category 5        0.014       0.024            -0.010           -1.287
       Category 4     Category 1        0.000       0.004            -0.004           -1.255
       Category 4     Category 2        0.033       0.040            -0.007           -0.695
       Category 4     Category 3        0.045       0.042             0.003            0.330
       Category 4     Category 4        0.088       0.068             0.020            1.643
       Category 4     Category 5        0.038       0.051            -0.013           -1.212
       Category 5     Category 1        0.005       0.001             0.004            2.975
       Category 5     Category 2        0.024       0.016             0.007            1.191
       Category 5     Category 3        0.024       0.028            -0.004           -0.486
       Category 5     Category 4        0.048       0.074            -0.026           -2.044
       Category 5     Category 5        0.167       0.148             0.019            1.071
     BCSDF2         BCSCH2
       Category 1     Category 1        0.038       0.018             0.020            3.149
       Category 1     Category 2        0.014       0.033            -0.019           -2.150
       Category 1     Category 3        0.017       0.028            -0.011           -1.386
       Category 1     Category 4        0.012       0.017            -0.005           -0.837
       Category 1     Category 5        0.019       0.004             0.015            4.720
       Category 2     Category 1        0.017       0.030            -0.014           -1.640
       Category 2     Category 2        0.090       0.070             0.021            1.669
       Category 2     Category 3        0.057       0.069            -0.012           -0.947
       Category 2     Category 4        0.060       0.050             0.010            0.919
       Category 2     Category 5        0.010       0.015            -0.005           -0.863
       Category 3     Category 1        0.005       0.020            -0.016           -2.261
       Category 3     Category 2        0.033       0.053            -0.020           -1.833
       Category 3     Category 3        0.107       0.059             0.048            4.224
       Category 3     Category 4        0.048       0.047             0.001            0.050
       Category 3     Category 5        0.002       0.016            -0.013           -2.193
       Category 4     Category 1        0.010       0.018            -0.008           -1.258
       Category 4     Category 2        0.071       0.052             0.020            1.845
       Category 4     Category 3        0.045       0.062            -0.016           -1.401
       Category 4     Category 4        0.064       0.054             0.010            0.937
       Category 4     Category 5        0.014       0.020            -0.006           -0.835
       Category 5     Category 1        0.033       0.016             0.017            2.766
       Category 5     Category 2        0.055       0.057            -0.002           -0.159
       Category 5     Category 3        0.069       0.078            -0.009           -0.700
       Category 5     Category 4        0.064       0.080            -0.015           -1.158
       Category 5     Category 5        0.045       0.036             0.009            1.009
     BCSDF2         BCSAC2
       Category 1     Category 1        0.048       0.054            -0.007           -0.618
       Category 1     Category 2        0.029       0.030            -0.001           -0.140
       Category 1     Category 3        0.007       0.009            -0.002           -0.479
       Category 1     Category 4        0.007       0.005             0.002            0.474
       Category 1     Category 5        0.010       0.001             0.009            5.644
       Category 2     Category 1        0.069       0.077            -0.008           -0.620
       Category 2     Category 2        0.090       0.081             0.009            0.685
       Category 2     Category 3        0.031       0.037            -0.006           -0.687
       Category 2     Category 4        0.033       0.029             0.004            0.467
       Category 2     Category 5        0.010       0.008             0.001            0.327
       Category 3     Category 1        0.048       0.041             0.007            0.724
       Category 3     Category 2        0.074       0.064             0.009            0.777
       Category 3     Category 3        0.048       0.038             0.009            1.010
       Category 3     Category 4        0.014       0.038            -0.023           -2.521
       Category 3     Category 5        0.012       0.014            -0.002           -0.398
       Category 4     Category 1        0.017       0.027            -0.010           -1.318
       Category 4     Category 2        0.064       0.059             0.006            0.502
       Category 4     Category 3        0.036       0.043            -0.007           -0.695
       Category 4     Category 4        0.069       0.051             0.018            1.681
       Category 4     Category 5        0.019       0.026            -0.006           -0.844
       Category 5     Category 1        0.033       0.015             0.018            3.101
       Category 5     Category 2        0.026       0.049            -0.023           -2.182
       Category 5     Category 3        0.055       0.049             0.006            0.572
       Category 5     Category 4        0.081       0.081             0.000           -0.012
       Category 5     Category 5        0.071       0.073            -0.001           -0.094
     BCSDF2         BCSDF4
       Category 1     Category 1        0.057       0.049             0.008            0.740
       Category 1     Category 2        0.021       0.036            -0.015           -1.636
       Category 1     Category 3        0.012       0.012             0.000           -0.057
       Category 1     Category 4        0.010       0.002             0.008            3.505
       Category 1     Category 5        0.000       0.000             0.000           -0.235
       Category 2     Category 1        0.012       0.036            -0.024           -2.619
       Category 2     Category 2        0.119       0.090             0.029            2.045
       Category 2     Category 3        0.067       0.075            -0.008           -0.654
       Category 2     Category 4        0.024       0.028            -0.004           -0.493
       Category 2     Category 5        0.012       0.004             0.007            2.275
       Category 3     Category 1        0.007       0.008            -0.001           -0.174
       Category 3     Category 2        0.045       0.046            -0.001           -0.085
       Category 3     Category 3        0.081       0.075             0.006            0.454
       Category 3     Category 4        0.057       0.051             0.006            0.590
       Category 3     Category 5        0.005       0.015            -0.011           -1.759
       Category 4     Category 1        0.005       0.002             0.003            1.158
       Category 4     Category 2        0.010       0.023            -0.014           -1.854
       Category 4     Category 3        0.057       0.065            -0.008           -0.635
       Category 4     Category 4        0.093       0.074             0.019            1.476
       Category 4     Category 5        0.040       0.041             0.000           -0.026
       Category 5     Category 1        0.014       0.000             0.014           16.842
       Category 5     Category 2        0.007       0.006             0.001            0.203
       Category 5     Category 3        0.045       0.035             0.010            1.174
       Category 5     Category 4        0.052       0.081            -0.029           -2.159
       Category 5     Category 5        0.148       0.144             0.003            0.204
     BCSDF2         BCSDF5
       Category 1     Category 1        0.060       0.048             0.012            1.152
       Category 1     Category 2        0.024       0.039            -0.015           -1.624
       Category 1     Category 3        0.007       0.011            -0.004           -0.725
       Category 1     Category 4        0.010       0.002             0.007            3.158
       Category 1     Category 5        0.000       0.000             0.000           -0.294
       Category 2     Category 1        0.024       0.047            -0.023           -2.268
       Category 2     Category 2        0.117       0.103             0.013            0.888
       Category 2     Category 3        0.060       0.058             0.002            0.166
       Category 2     Category 4        0.024       0.021             0.003            0.361
       Category 2     Category 5        0.010       0.004             0.006            1.993
       Category 3     Category 1        0.017       0.017             0.000           -0.026
       Category 3     Category 2        0.067       0.070            -0.003           -0.248
       Category 3     Category 3        0.071       0.064             0.008            0.655
       Category 3     Category 4        0.038       0.035             0.003            0.288
       Category 3     Category 5        0.002       0.010            -0.007           -1.509
       Category 4     Category 1        0.002       0.008            -0.005           -1.223
       Category 4     Category 2        0.040       0.051            -0.010           -0.967
       Category 4     Category 3        0.071       0.069             0.003            0.203
       Category 4     Category 4        0.067       0.055             0.012            1.051
       Category 4     Category 5        0.024       0.022             0.001            0.185
       Category 5     Category 1        0.019       0.002             0.017            7.401
       Category 5     Category 2        0.043       0.027             0.016            1.968
       Category 5     Category 3        0.055       0.063            -0.009           -0.718
       Category 5     Category 4        0.064       0.088            -0.024           -1.741
       Category 5     Category 5        0.086       0.086             0.000            0.012
     BCSDF2         BCSCH3
       Category 1     Category 1        0.033       0.025             0.009            1.138
       Category 1     Category 2        0.029       0.039            -0.010           -1.095
       Category 1     Category 3        0.017       0.021            -0.004           -0.637
       Category 1     Category 4        0.019       0.013             0.006            1.057
       Category 1     Category 5        0.002       0.002             0.000            0.135
       Category 2     Category 1        0.024       0.040            -0.017           -1.725
       Category 2     Category 2        0.100       0.085             0.015            1.101
       Category 2     Category 3        0.050       0.057            -0.007           -0.596
       Category 2     Category 4        0.045       0.043             0.003            0.265
       Category 2     Category 5        0.014       0.009             0.006            1.263
       Category 3     Category 1        0.017       0.026            -0.009           -1.192
       Category 3     Category 2        0.055       0.066            -0.011           -0.910
       Category 3     Category 3        0.060       0.050             0.009            0.864
       Category 3     Category 4        0.055       0.043             0.012            1.189
       Category 3     Category 5        0.010       0.010            -0.001           -0.150
       Category 4     Category 1        0.017       0.022            -0.005           -0.687
       Category 4     Category 2        0.069       0.063             0.006            0.476
       Category 4     Category 3        0.052       0.054            -0.002           -0.160
       Category 4     Category 4        0.057       0.052             0.006            0.523
       Category 4     Category 5        0.010       0.014            -0.005           -0.807
       Category 5     Category 1        0.040       0.018             0.022            3.360
       Category 5     Category 2        0.069       0.068             0.001            0.057
       Category 5     Category 3        0.074       0.070             0.004            0.301
       Category 5     Category 4        0.055       0.081            -0.026           -1.949
       Category 5     Category 5        0.029       0.029            -0.001           -0.073
     BCSDF2         BCSCH4
       Category 1     Category 1        0.036       0.024             0.012            1.617
       Category 1     Category 2        0.026       0.038            -0.012           -1.242
       Category 1     Category 3        0.026       0.025             0.002            0.215
       Category 1     Category 4        0.012       0.012             0.000           -0.002
       Category 1     Category 5        0.000       0.002            -0.002           -0.933
       Category 2     Category 1        0.024       0.038            -0.014           -1.513
       Category 2     Category 2        0.083       0.081             0.002            0.156
       Category 2     Category 3        0.062       0.066            -0.004           -0.343
       Category 2     Category 4        0.048       0.039             0.008            0.868
       Category 2     Category 5        0.017       0.009             0.008            1.749
       Category 3     Category 1        0.014       0.024            -0.010           -1.291
       Category 3     Category 2        0.050       0.062            -0.012           -1.025
       Category 3     Category 3        0.093       0.059             0.034            2.995
       Category 3     Category 4        0.036       0.040            -0.004           -0.466
       Category 3     Category 5        0.002       0.011            -0.008           -1.638
       Category 4     Category 1        0.010       0.020            -0.010           -1.487
       Category 4     Category 2        0.079       0.059             0.019            1.693
       Category 4     Category 3        0.048       0.063            -0.015           -1.288
       Category 4     Category 4        0.062       0.049             0.013            1.278
       Category 4     Category 5        0.007       0.015            -0.008           -1.287
       Category 5     Category 1        0.038       0.016             0.022            3.522
       Category 5     Category 2        0.064       0.062             0.002            0.174
       Category 5     Category 3        0.064       0.081            -0.017           -1.243
       Category 5     Category 4        0.060       0.077            -0.017           -1.321
       Category 5     Category 5        0.040       0.031             0.010            1.171
     BCSDF2         BCSCH5
       Category 1     Category 1        0.026       0.020             0.006            0.871
       Category 1     Category 2        0.024       0.031            -0.007           -0.839
       Category 1     Category 3        0.017       0.025            -0.009           -1.119
       Category 1     Category 4        0.021       0.018             0.004            0.591
       Category 1     Category 5        0.012       0.006             0.006            1.554
       Category 2     Category 1        0.024       0.034            -0.010           -1.175
       Category 2     Category 2        0.079       0.065             0.013            1.111
       Category 2     Category 3        0.055       0.062            -0.008           -0.641
       Category 2     Category 4        0.055       0.051             0.004            0.386
       Category 2     Category 5        0.021       0.021             0.000            0.068
       Category 3     Category 1        0.012       0.023            -0.011           -1.484
       Category 3     Category 2        0.045       0.050            -0.005           -0.427
       Category 3     Category 3        0.081       0.053             0.028            2.577
       Category 3     Category 4        0.040       0.048            -0.007           -0.679
       Category 3     Category 5        0.017       0.022            -0.006           -0.798
       Category 4     Category 1        0.007       0.019            -0.012           -1.828
       Category 4     Category 2        0.038       0.048            -0.010           -0.925
       Category 4     Category 3        0.064       0.055             0.009            0.821
       Category 4     Category 4        0.060       0.054             0.006            0.506
       Category 4     Category 5        0.036       0.028             0.007            0.892
       Category 5     Category 1        0.045       0.018             0.028            4.284
       Category 5     Category 2        0.060       0.052             0.008            0.727
       Category 5     Category 3        0.048       0.069            -0.021           -1.712
       Category 5     Category 4        0.071       0.078            -0.006           -0.493
       Category 5     Category 5        0.043       0.051            -0.008           -0.731
     BCSDF2         BCSDF6
       Category 1     Category 1        0.052       0.043             0.009            0.916
       Category 1     Category 2        0.021       0.031            -0.010           -1.154
       Category 1     Category 3        0.014       0.017            -0.003           -0.452
       Category 1     Category 4        0.007       0.007             0.000            0.021
       Category 1     Category 5        0.005       0.001             0.003            1.988
       Category 2     Category 1        0.021       0.038            -0.017           -1.809
       Category 2     Category 2        0.079       0.067             0.012            0.947
       Category 2     Category 3        0.071       0.065             0.006            0.507
       Category 2     Category 4        0.048       0.046             0.001            0.122
       Category 2     Category 5        0.014       0.016            -0.002           -0.319
       Category 3     Category 1        0.007       0.012            -0.005           -0.942
       Category 3     Category 2        0.031       0.037            -0.006           -0.660
       Category 3     Category 3        0.074       0.055             0.019            1.720
       Category 3     Category 4        0.057       0.058            -0.001           -0.079
       Category 3     Category 5        0.026       0.033            -0.007           -0.807
       Category 4     Category 1        0.007       0.005             0.002            0.650
       Category 4     Category 2        0.017       0.022            -0.006           -0.790
       Category 4     Category 3        0.024       0.046            -0.022           -2.177
       Category 4     Category 4        0.100       0.069             0.031            2.532
       Category 4     Category 5        0.057       0.063            -0.006           -0.466
       Category 5     Category 1        0.012       0.001             0.011            6.254
       Category 5     Category 2        0.019       0.009             0.010            2.173
       Category 5     Category 3        0.029       0.029             0.000           -0.009
       Category 5     Category 4        0.038       0.070            -0.032           -2.549
       Category 5     Category 5        0.169       0.158             0.011            0.621
     BCSDF2         BCSCH6
       Category 1     Category 1        0.033       0.024             0.009            1.248
       Category 1     Category 2        0.021       0.037            -0.016           -1.687
       Category 1     Category 3        0.024       0.023             0.001            0.092
       Category 1     Category 4        0.019       0.013             0.006            1.112
       Category 1     Category 5        0.002       0.003            -0.001           -0.222
       Category 2     Category 1        0.012       0.041            -0.029           -2.991
       Category 2     Category 2        0.095       0.081             0.014            1.090
       Category 2     Category 3        0.048       0.061            -0.013           -1.119
       Category 2     Category 4        0.062       0.040             0.022            2.299
       Category 2     Category 5        0.017       0.011             0.005            1.055
       Category 3     Category 1        0.010       0.027            -0.017           -2.209
       Category 3     Category 2        0.074       0.063             0.011            0.921
       Category 3     Category 3        0.079       0.053             0.025            2.301
       Category 3     Category 4        0.031       0.039            -0.008           -0.879
       Category 3     Category 5        0.002       0.013            -0.010           -1.890
       Category 4     Category 1        0.019       0.023            -0.004           -0.553
       Category 4     Category 2        0.069       0.061             0.008            0.669
       Category 4     Category 3        0.062       0.057             0.005            0.408
       Category 4     Category 4        0.045       0.046            -0.001           -0.103
       Category 4     Category 5        0.010       0.017            -0.007           -1.168
       Category 5     Category 1        0.062       0.021             0.041            5.889
       Category 5     Category 2        0.050       0.068            -0.018           -1.443
       Category 5     Category 3        0.057       0.075            -0.017           -1.364
       Category 5     Category 4        0.052       0.071            -0.019           -1.492
       Category 5     Category 5        0.045       0.032             0.013            1.485
     BCSDF2         BCSAC3
       Category 1     Category 1        0.050       0.041             0.009            0.918
       Category 1     Category 2        0.017       0.032            -0.016           -1.829
       Category 1     Category 3        0.014       0.015            -0.001           -0.150
       Category 1     Category 4        0.007       0.010            -0.002           -0.502
       Category 1     Category 5        0.012       0.002             0.010            5.086
       Category 2     Category 1        0.026       0.047            -0.020           -1.983
       Category 2     Category 2        0.093       0.073             0.020            1.573
       Category 2     Category 3        0.069       0.052             0.017            1.611
       Category 2     Category 4        0.029       0.048            -0.019           -1.846
       Category 2     Category 5        0.017       0.014             0.002            0.389
       Category 3     Category 1        0.014       0.020            -0.006           -0.858
       Category 3     Category 2        0.069       0.048             0.021            1.977
       Category 3     Category 3        0.055       0.046             0.009            0.889
       Category 3     Category 4        0.045       0.056            -0.011           -0.970
       Category 3     Category 5        0.012       0.025            -0.013           -1.706
       Category 4     Category 1        0.005       0.011            -0.006           -1.261
       Category 4     Category 2        0.029       0.037            -0.009           -0.922
       Category 4     Category 3        0.024       0.044            -0.020           -2.025
       Category 4     Category 4        0.107       0.069             0.038            3.083
       Category 4     Category 5        0.040       0.043            -0.003           -0.287
       Category 5     Category 1        0.029       0.005             0.024            7.151
       Category 5     Category 2        0.007       0.023            -0.016           -2.209
       Category 5     Category 3        0.033       0.039            -0.005           -0.561
       Category 5     Category 4        0.083       0.089            -0.006           -0.405
       Category 5     Category 5        0.114       0.111             0.003            0.218
     BCSDF2         BCSDF7
       Category 1     Category 1        0.045       0.035             0.011            1.181
       Category 1     Category 2        0.019       0.040            -0.021           -2.196
       Category 1     Category 3        0.012       0.015            -0.003           -0.563
       Category 1     Category 4        0.019       0.008             0.011            2.582
       Category 1     Category 5        0.005       0.002             0.003            1.205
       Category 2     Category 1        0.029       0.033            -0.005           -0.528
       Category 2     Category 2        0.102       0.085             0.017            1.283
       Category 2     Category 3        0.060       0.054             0.005            0.455
       Category 2     Category 4        0.033       0.042            -0.009           -0.897
       Category 2     Category 5        0.010       0.019            -0.009           -1.377
       Category 3     Category 1        0.005       0.012            -0.008           -1.400
       Category 3     Category 2        0.043       0.053            -0.010           -0.890
       Category 3     Category 3        0.083       0.048             0.035            3.368
       Category 3     Category 4        0.043       0.050            -0.007           -0.656
       Category 3     Category 5        0.021       0.032            -0.011           -1.273
       Category 4     Category 1        0.000       0.006            -0.006           -1.584
       Category 4     Category 2        0.036       0.037            -0.002           -0.184
       Category 4     Category 3        0.036       0.045            -0.010           -0.948
       Category 4     Category 4        0.090       0.060             0.030            2.625
       Category 4     Category 5        0.043       0.056            -0.013           -1.174
       Category 5     Category 1        0.010       0.002             0.008            3.453
       Category 5     Category 2        0.036       0.021             0.015            2.149
       Category 5     Category 3        0.010       0.037            -0.027           -2.966
       Category 5     Category 4        0.045       0.071            -0.026           -2.060
       Category 5     Category 5        0.167       0.136             0.031            1.827
     BCSDF2         BCSCH7
       Category 1     Category 1        0.050       0.024             0.026            3.422
       Category 1     Category 2        0.029       0.036            -0.008           -0.861
       Category 1     Category 3        0.007       0.025            -0.018           -2.341
       Category 1     Category 4        0.012       0.012             0.000            0.002
       Category 1     Category 5        0.002       0.002             0.000           -0.008
       Category 2     Category 1        0.019       0.039            -0.020           -2.128
       Category 2     Category 2        0.088       0.079             0.010            0.728
       Category 2     Category 3        0.076       0.067             0.009            0.773
       Category 2     Category 4        0.038       0.039            -0.001           -0.086
       Category 2     Category 5        0.012       0.010             0.002            0.411
       Category 3     Category 1        0.007       0.025            -0.018           -2.335
       Category 3     Category 2        0.055       0.060            -0.005           -0.458
       Category 3     Category 3        0.088       0.059             0.029            2.529
       Category 3     Category 4        0.038       0.039            -0.001           -0.141
       Category 3     Category 5        0.007       0.012            -0.005           -0.887
       Category 4     Category 1        0.010       0.021            -0.011           -1.589
       Category 4     Category 2        0.067       0.057             0.009            0.828
       Category 4     Category 3        0.057       0.063            -0.006           -0.516
       Category 4     Category 4        0.062       0.047             0.015            1.402
       Category 4     Category 5        0.010       0.016            -0.007           -1.098
       Category 5     Category 1        0.040       0.017             0.023            3.648
       Category 5     Category 2        0.055       0.061            -0.006           -0.496
       Category 5     Category 3        0.067       0.081            -0.015           -1.091
       Category 5     Category 4        0.062       0.074            -0.012           -0.968
       Category 5     Category 5        0.043       0.033             0.009            1.084
     BCSDF2         BCSAC4
       Category 1     Category 1        0.045       0.032             0.013            1.562
       Category 1     Category 2        0.021       0.040            -0.019           -1.950
       Category 1     Category 3        0.007       0.020            -0.013           -1.865
       Category 1     Category 4        0.017       0.007             0.009            2.291
       Category 1     Category 5        0.010       0.001             0.009            5.473
       Category 2     Category 1        0.031       0.037            -0.006           -0.616
       Category 2     Category 2        0.098       0.086             0.012            0.857
       Category 2     Category 3        0.069       0.067             0.002            0.191
       Category 2     Category 4        0.031       0.036            -0.005           -0.566
       Category 2     Category 5        0.005       0.008            -0.003           -0.748
       Category 3     Category 1        0.014       0.017            -0.002           -0.392
       Category 3     Category 2        0.071       0.059             0.013            1.126
       Category 3     Category 3        0.088       0.062             0.026            2.224
       Category 3     Category 4        0.019       0.044            -0.025           -2.521
       Category 3     Category 5        0.002       0.014            -0.011           -1.991
       Category 4     Category 1        0.005       0.010            -0.005           -1.082
       Category 4     Category 2        0.040       0.048            -0.007           -0.680
       Category 4     Category 3        0.057       0.064            -0.007           -0.613
       Category 4     Category 4        0.086       0.059             0.027            2.365
       Category 4     Category 5        0.017       0.024            -0.007           -0.993
       Category 5     Category 1        0.005       0.005             0.000           -0.010
       Category 5     Category 2        0.036       0.035             0.001            0.124
       Category 5     Category 3        0.060       0.068            -0.008           -0.688
       Category 5     Category 4        0.086       0.092            -0.006           -0.431
       Category 5     Category 5        0.081       0.067             0.013            1.099
     BCSDF2         BCSDF8
       Category 1     Category 1        0.076       0.066             0.010            0.822
       Category 1     Category 2        0.014       0.028            -0.013           -1.663
       Category 1     Category 3        0.010       0.005             0.005            1.312
       Category 1     Category 4        0.000       0.001            -0.001           -0.692
       Category 1     Category 5        0.000       0.000             0.000           -0.155
       Category 2     Category 1        0.057       0.073            -0.016           -1.227
       Category 2     Category 2        0.114       0.101             0.013            0.897
       Category 2     Category 3        0.033       0.040            -0.007           -0.729
       Category 2     Category 4        0.021       0.017             0.004            0.653
       Category 2     Category 5        0.007       0.002             0.005            2.410
       Category 3     Category 1        0.019       0.025            -0.006           -0.773
       Category 3     Category 2        0.093       0.075             0.018            1.361
       Category 3     Category 3        0.064       0.052             0.012            1.100
       Category 3     Category 4        0.017       0.036            -0.019           -2.092
       Category 3     Category 5        0.002       0.007            -0.005           -1.148
       Category 4     Category 1        0.002       0.010            -0.008           -1.576
       Category 4     Category 2        0.033       0.054            -0.021           -1.891
       Category 4     Category 3        0.057       0.059            -0.002           -0.151
       Category 4     Category 4        0.083       0.061             0.022            1.929
       Category 4     Category 5        0.029       0.021             0.008            1.122
       Category 5     Category 1        0.021       0.002             0.019            8.159
       Category 5     Category 2        0.029       0.025             0.003            0.454
       Category 5     Category 3        0.040       0.048            -0.008           -0.741
       Category 5     Category 4        0.088       0.095            -0.007           -0.462
       Category 5     Category 5        0.088       0.096            -0.008           -0.573
     BCSDF2         BCSCH8
       Category 1     Category 1        0.038       0.015             0.023            3.797
       Category 1     Category 2        0.029       0.035            -0.007           -0.763
       Category 1     Category 3        0.014       0.030            -0.016           -1.931
       Category 1     Category 4        0.012       0.015            -0.003           -0.493
       Category 1     Category 5        0.007       0.004             0.003            1.058
       Category 2     Category 1        0.012       0.025            -0.013           -1.700
       Category 2     Category 2        0.088       0.073             0.015            1.164
       Category 2     Category 3        0.076       0.077             0.000           -0.028
       Category 2     Category 4        0.048       0.044             0.003            0.322
       Category 2     Category 5        0.010       0.014            -0.005           -0.823
       Category 3     Category 1        0.002       0.016            -0.014           -2.218
       Category 3     Category 2        0.040       0.055            -0.015           -1.316
       Category 3     Category 3        0.112       0.066             0.046            3.838
       Category 3     Category 4        0.029       0.043            -0.014           -1.443
       Category 3     Category 5        0.012       0.016            -0.004           -0.639
       Category 4     Category 1        0.010       0.013            -0.004           -0.677
       Category 4     Category 2        0.045       0.052            -0.007           -0.643
       Category 4     Category 3        0.062       0.069            -0.007           -0.571
       Category 4     Category 4        0.062       0.050             0.012            1.150
       Category 4     Category 5        0.026       0.021             0.006            0.812
       Category 5     Category 1        0.019       0.012             0.007            1.432
       Category 5     Category 2        0.069       0.055             0.014            1.229
       Category 5     Category 3        0.064       0.087            -0.023           -1.652
       Category 5     Category 4        0.076       0.074             0.002            0.135
       Category 5     Category 5        0.038       0.038             0.000           -0.021
     BCSDF2         BCSAC5
       Category 1     Category 1        0.057       0.047             0.010            1.017
       Category 1     Category 2        0.021       0.031            -0.009           -1.108
       Category 1     Category 3        0.007       0.014            -0.006           -1.144
       Category 1     Category 4        0.010       0.008             0.002            0.388
       Category 1     Category 5        0.005       0.001             0.004            2.272
       Category 2     Category 1        0.069       0.061             0.008            0.696
       Category 2     Category 2        0.074       0.075            -0.001           -0.108
       Category 2     Category 3        0.043       0.048            -0.005           -0.525
       Category 2     Category 4        0.040       0.040             0.001            0.068
       Category 2     Category 5        0.007       0.009            -0.002           -0.407
       Category 3     Category 1        0.014       0.030            -0.016           -1.904
       Category 3     Category 2        0.076       0.055             0.021            1.910
       Category 3     Category 3        0.074       0.046             0.028            2.753
       Category 3     Category 4        0.026       0.049            -0.023           -2.145
       Category 3     Category 5        0.005       0.016            -0.011           -1.797
       Category 4     Category 1        0.005       0.019            -0.014           -2.148
       Category 4     Category 2        0.048       0.047             0.001            0.099
       Category 4     Category 3        0.031       0.048            -0.017           -1.615
       Category 4     Category 4        0.100       0.063             0.037            3.071
       Category 4     Category 5        0.021       0.028            -0.006           -0.797
       Category 5     Category 1        0.021       0.010             0.012            2.425
       Category 5     Category 2        0.024       0.035            -0.012           -1.280
       Category 5     Category 3        0.050       0.049             0.001            0.066
       Category 5     Category 4        0.079       0.095            -0.016           -1.141
       Category 5     Category 5        0.093       0.077             0.015            1.188
     BCSDF2         BCSDF9
       Category 1     Category 1        0.055       0.054             0.001            0.088
       Category 1     Category 2        0.019       0.035            -0.016           -1.741
       Category 1     Category 3        0.021       0.009             0.012            2.585
       Category 1     Category 4        0.005       0.002             0.003            1.246
       Category 1     Category 5        0.000       0.000             0.000           -0.358
       Category 2     Category 1        0.060       0.058             0.001            0.115
       Category 2     Category 2        0.107       0.099             0.008            0.565
       Category 2     Category 3        0.026       0.052            -0.026           -2.377
       Category 2     Category 4        0.036       0.019             0.016            2.463
       Category 2     Category 5        0.005       0.005             0.000           -0.086
       Category 3     Category 1        0.029       0.022             0.007            0.910
       Category 3     Category 2        0.067       0.070            -0.003           -0.271
       Category 3     Category 3        0.076       0.059             0.017            1.515
       Category 3     Category 4        0.014       0.032            -0.017           -2.042
       Category 3     Category 5        0.010       0.013            -0.003           -0.564
       Category 4     Category 1        0.000       0.010            -0.010           -2.099
       Category 4     Category 2        0.045       0.053            -0.008           -0.694
       Category 4     Category 3        0.062       0.065            -0.003           -0.238
       Category 4     Category 4        0.064       0.048             0.016            1.512
       Category 4     Category 5        0.033       0.028             0.005            0.613
       Category 5     Category 1        0.005       0.003             0.002            0.573
       Category 5     Category 2        0.048       0.029             0.018            2.214
       Category 5     Category 3        0.060       0.060            -0.001           -0.079
       Category 5     Category 4        0.057       0.075            -0.018           -1.372
       Category 5     Category 5        0.098       0.099            -0.001           -0.089
     BCSDF2         BCSCH9
       Category 1     Category 1        0.048       0.025             0.022            2.946
       Category 1     Category 2        0.019       0.028            -0.008           -1.064
       Category 1     Category 3        0.017       0.028            -0.011           -1.383
       Category 1     Category 4        0.007       0.016            -0.009           -1.494
       Category 1     Category 5        0.010       0.003             0.006            2.309
       Category 2     Category 1        0.019       0.043            -0.024           -2.408
       Category 2     Category 2        0.093       0.059             0.034            2.962
       Category 2     Category 3        0.064       0.070            -0.006           -0.459
       Category 2     Category 4        0.045       0.050            -0.004           -0.417
       Category 2     Category 5        0.012       0.012             0.000           -0.017
       Category 3     Category 1        0.012       0.028            -0.017           -2.039
       Category 3     Category 2        0.040       0.045            -0.005           -0.456
       Category 3     Category 3        0.086       0.060             0.026            2.220
       Category 3     Category 4        0.048       0.048            -0.001           -0.053
       Category 3     Category 5        0.010       0.014            -0.004           -0.712
       Category 4     Category 1        0.024       0.024            -0.001           -0.077
       Category 4     Category 2        0.038       0.043            -0.005           -0.522
       Category 4     Category 3        0.055       0.063            -0.008           -0.699
       Category 4     Category 4        0.076       0.056             0.020            1.788
       Category 4     Category 5        0.012       0.018            -0.006           -0.929
       Category 5     Category 1        0.040       0.022             0.018            2.567
       Category 5     Category 2        0.031       0.047            -0.016           -1.527
       Category 5     Category 3        0.079       0.079            -0.001           -0.047
       Category 5     Category 4        0.079       0.084            -0.006           -0.431
       Category 5     Category 5        0.038       0.034             0.004            0.426
     BCSDF3         BCSCH2
       Category 1     Category 1        0.038       0.017             0.021            3.357
       Category 1     Category 2        0.012       0.032            -0.020           -2.336
       Category 1     Category 3        0.017       0.027            -0.011           -1.334
       Category 1     Category 4        0.010       0.017            -0.008           -1.207
       Category 1     Category 5        0.021       0.004             0.017            5.387
       Category 2     Category 1        0.014       0.034            -0.020           -2.220
       Category 2     Category 2        0.105       0.079             0.026            1.983
       Category 2     Category 3        0.079       0.079             0.000           -0.015
       Category 2     Category 4        0.062       0.058             0.004            0.350
       Category 2     Category 5        0.007       0.017            -0.010           -1.606
       Category 3     Category 1        0.000       0.017            -0.017           -2.723
       Category 3     Category 2        0.057       0.046             0.011            1.106
       Category 3     Category 3        0.081       0.051             0.030            2.820
       Category 3     Category 4        0.031       0.041            -0.010           -1.053
       Category 3     Category 5        0.000       0.014            -0.014           -2.436
       Category 4     Category 1        0.005       0.020            -0.015           -2.225
       Category 4     Category 2        0.060       0.058             0.001            0.102
       Category 4     Category 3        0.062       0.070            -0.008           -0.659
       Category 4     Category 4        0.090       0.062             0.029            2.447
       Category 4     Category 5        0.017       0.023            -0.007           -0.887
       Category 5     Category 1        0.045       0.014             0.031            5.357
       Category 5     Category 2        0.031       0.049            -0.018           -1.746
       Category 5     Category 3        0.057       0.068            -0.011           -0.909
       Category 5     Category 4        0.055       0.070            -0.015           -1.197
       Category 5     Category 5        0.045       0.032             0.014            1.583
     BCSDF3         BCSAC2
       Category 1     Category 1        0.040       0.051            -0.011           -0.998
       Category 1     Category 2        0.031       0.029             0.002            0.186
       Category 1     Category 3        0.010       0.010             0.000           -0.057
       Category 1     Category 4        0.012       0.006             0.006            1.564
       Category 1     Category 5        0.005       0.001             0.004            2.134
       Category 2     Category 1        0.081       0.084            -0.003           -0.237
       Category 2     Category 2        0.093       0.091             0.002            0.114
       Category 2     Category 3        0.045       0.044             0.002            0.155
       Category 2     Category 4        0.033       0.036            -0.003           -0.340
       Category 2     Category 5        0.014       0.011             0.003            0.621
       Category 3     Category 1        0.043       0.034             0.008            0.955
       Category 3     Category 2        0.043       0.054            -0.012           -1.049
       Category 3     Category 3        0.021       0.033            -0.011           -1.318
       Category 3     Category 4        0.040       0.034             0.007            0.777
       Category 3     Category 5        0.021       0.014             0.008            1.372
       Category 4     Category 1        0.024       0.031            -0.007           -0.855
       Category 4     Category 2        0.079       0.065             0.013            1.105
       Category 4     Category 3        0.040       0.048            -0.007           -0.689
       Category 4     Category 4        0.062       0.058             0.004            0.314
       Category 4     Category 5        0.029       0.031            -0.003           -0.297
       Category 5     Category 1        0.026       0.013             0.013            2.255
       Category 5     Category 2        0.038       0.043            -0.005           -0.488
       Category 5     Category 3        0.060       0.042             0.017            1.770
       Category 5     Category 4        0.057       0.070            -0.013           -1.059
       Category 5     Category 5        0.052       0.064            -0.012           -1.003
     BCSDF3         BCSDF4
       Category 1     Category 1        0.055       0.045             0.010            0.963
       Category 1     Category 2        0.024       0.035            -0.012           -1.289
       Category 1     Category 3        0.007       0.014            -0.007           -1.196
       Category 1     Category 4        0.012       0.003             0.009            3.447
       Category 1     Category 5        0.000       0.000             0.000           -0.343
       Category 2     Category 1        0.026       0.039            -0.013           -1.361
       Category 2     Category 2        0.133       0.095             0.038            2.682
       Category 2     Category 3        0.074       0.086            -0.012           -0.888
       Category 2     Category 4        0.026       0.038            -0.012           -1.286
       Category 2     Category 5        0.007       0.008            -0.001           -0.295
       Category 3     Category 1        0.005       0.007            -0.003           -0.649
       Category 3     Category 2        0.019       0.038            -0.019           -2.034
       Category 3     Category 3        0.088       0.061             0.027            2.288
       Category 3     Category 4        0.050       0.045             0.005            0.465
       Category 3     Category 5        0.007       0.017            -0.010           -1.555
       Category 4     Category 1        0.010       0.003             0.006            2.245
       Category 4     Category 2        0.021       0.027            -0.006           -0.756
       Category 4     Category 3        0.050       0.070            -0.020           -1.589
       Category 4     Category 4        0.105       0.081             0.024            1.811
       Category 4     Category 5        0.048       0.052            -0.005           -0.419
       Category 5     Category 1        0.000       0.000             0.000           -0.406
       Category 5     Category 2        0.005       0.006            -0.002           -0.442
       Category 5     Category 3        0.043       0.031             0.012            1.416
       Category 5     Category 4        0.043       0.069            -0.026           -2.089
       Category 5     Category 5        0.143       0.127             0.016            0.981
     BCSDF3         BCSDF5
       Category 1     Category 1        0.060       0.044             0.016            1.556
       Category 1     Category 2        0.024       0.039            -0.015           -1.569
       Category 1     Category 3        0.002       0.012            -0.010           -1.802
       Category 1     Category 4        0.007       0.003             0.004            1.645
       Category 1     Category 5        0.005       0.000             0.004            5.047
       Category 2     Category 1        0.040       0.051            -0.011           -1.000
       Category 2     Category 2        0.140       0.113             0.028            1.789
       Category 2     Category 3        0.064       0.068            -0.004           -0.314
       Category 2     Category 4        0.017       0.028            -0.012           -1.455
       Category 2     Category 5        0.005       0.006            -0.001           -0.321
       Category 3     Category 1        0.007       0.015            -0.007           -1.278
       Category 3     Category 2        0.055       0.058            -0.003           -0.267
       Category 3     Category 3        0.060       0.054             0.005            0.492
       Category 3     Category 4        0.043       0.032             0.010            1.203
       Category 3     Category 5        0.005       0.010            -0.005           -1.089
       Category 4     Category 1        0.007       0.009            -0.002           -0.478
       Category 4     Category 2        0.048       0.057            -0.009           -0.813
       Category 4     Category 3        0.076       0.076             0.001            0.044
       Category 4     Category 4        0.083       0.063             0.021            1.744
       Category 4     Category 5        0.019       0.029            -0.010           -1.197
       Category 5     Category 1        0.007       0.002             0.005            2.148
       Category 5     Category 2        0.024       0.024            -0.001           -0.088
       Category 5     Category 3        0.062       0.054             0.007            0.669
       Category 5     Category 4        0.052       0.076            -0.024           -1.820
       Category 5     Category 5        0.088       0.076             0.012            0.915
     BCSDF3         BCSCH3
       Category 1     Category 1        0.038       0.023             0.015            1.979
       Category 1     Category 2        0.033       0.038            -0.004           -0.473
       Category 1     Category 3        0.012       0.021            -0.009           -1.290
       Category 1     Category 4        0.010       0.013            -0.004           -0.679
       Category 1     Category 5        0.005       0.002             0.003            1.132
       Category 2     Category 1        0.021       0.045            -0.023           -2.318
       Category 2     Category 2        0.117       0.096             0.021            1.441
       Category 2     Category 3        0.069       0.065             0.004            0.317
       Category 2     Category 4        0.050       0.050             0.000           -0.014
       Category 2     Category 5        0.010       0.011            -0.001           -0.196
       Category 3     Category 1        0.010       0.022            -0.013           -1.749
       Category 3     Category 2        0.062       0.056             0.006            0.491
       Category 3     Category 3        0.060       0.044             0.016            1.601
       Category 3     Category 4        0.031       0.038            -0.007           -0.734
       Category 3     Category 5        0.007       0.009            -0.002           -0.453
       Category 4     Category 1        0.017       0.024            -0.008           -1.027
       Category 4     Category 2        0.060       0.072            -0.012           -0.966
       Category 4     Category 3        0.048       0.062            -0.014           -1.186
       Category 4     Category 4        0.090       0.059             0.031            2.726
       Category 4     Category 5        0.019       0.017             0.002            0.390
       Category 5     Category 1        0.045       0.016             0.029            4.719
       Category 5     Category 2        0.050       0.060            -0.010           -0.837
       Category 5     Category 3        0.064       0.061             0.003            0.268
       Category 5     Category 4        0.050       0.071            -0.021           -1.647
       Category 5     Category 5        0.024       0.026            -0.002           -0.249
     BCSDF3         BCSCH4
       Category 1     Category 1        0.038       0.022             0.016            2.155
       Category 1     Category 2        0.033       0.037            -0.003           -0.351
       Category 1     Category 3        0.014       0.024            -0.010           -1.333
       Category 1     Category 4        0.007       0.012            -0.005           -0.928
       Category 1     Category 5        0.005       0.002             0.003            1.136
       Category 2     Category 1        0.031       0.042            -0.011           -1.132
       Category 2     Category 2        0.086       0.092            -0.006           -0.416
       Category 2     Category 3        0.100       0.076             0.024            1.861
       Category 2     Category 4        0.040       0.046            -0.006           -0.580
       Category 2     Category 5        0.010       0.011            -0.001           -0.233
       Category 3     Category 1        0.005       0.020            -0.016           -2.263
       Category 3     Category 2        0.079       0.053             0.025            2.324
       Category 3     Category 3        0.045       0.051            -0.005           -0.509
       Category 3     Category 4        0.033       0.035            -0.002           -0.224
       Category 3     Category 5        0.007       0.010            -0.002           -0.504
       Category 4     Category 1        0.012       0.022            -0.010           -1.431
       Category 4     Category 2        0.048       0.067            -0.019           -1.574
       Category 4     Category 3        0.086       0.071             0.014            1.138
       Category 4     Category 4        0.076       0.056             0.020            1.832
       Category 4     Category 5        0.012       0.017            -0.005           -0.841
       Category 5     Category 1        0.036       0.014             0.021            3.683
       Category 5     Category 2        0.057       0.054             0.003            0.252
       Category 5     Category 3        0.048       0.071            -0.023           -1.833
       Category 5     Category 4        0.060       0.067            -0.008           -0.621
       Category 5     Category 5        0.033       0.027             0.006            0.797
     BCSDF3         BCSCH5
       Category 1     Category 1        0.029       0.019             0.009            1.391
       Category 1     Category 2        0.031       0.030             0.001            0.129
       Category 1     Category 3        0.014       0.025            -0.010           -1.380
       Category 1     Category 4        0.017       0.018            -0.001           -0.143
       Category 1     Category 5        0.007       0.006             0.001            0.257
       Category 2     Category 1        0.029       0.038            -0.010           -1.022
       Category 2     Category 2        0.093       0.074             0.019            1.518
       Category 2     Category 3        0.064       0.071            -0.007           -0.553
       Category 2     Category 4        0.060       0.059             0.001            0.062
       Category 2     Category 5        0.021       0.025            -0.004           -0.465
       Category 3     Category 1        0.010       0.019            -0.010           -1.462
       Category 3     Category 2        0.050       0.043             0.007            0.743
       Category 3     Category 3        0.062       0.046             0.016            1.598
       Category 3     Category 4        0.040       0.041            -0.001           -0.102
       Category 3     Category 5        0.007       0.020            -0.013           -1.874
       Category 4     Category 1        0.010       0.022            -0.013           -1.748
       Category 4     Category 2        0.036       0.054            -0.018           -1.660
       Category 4     Category 3        0.074       0.063             0.011            0.946
       Category 4     Category 4        0.071       0.062             0.010            0.833
       Category 4     Category 5        0.043       0.033             0.010            1.133
       Category 5     Category 1        0.038       0.016             0.023            3.746
       Category 5     Category 2        0.036       0.045            -0.009           -0.931
       Category 5     Category 3        0.050       0.060            -0.010           -0.866
       Category 5     Category 4        0.060       0.068            -0.009           -0.698
       Category 5     Category 5        0.050       0.045             0.005            0.543
     BCSDF3         BCSDF6
       Category 1     Category 1        0.048       0.040             0.008            0.812
       Category 1     Category 2        0.012       0.030            -0.018           -2.176
       Category 1     Category 3        0.017       0.018            -0.001           -0.171
       Category 1     Category 4        0.012       0.008             0.004            0.850
       Category 1     Category 5        0.010       0.002             0.008            3.742
       Category 2     Category 1        0.024       0.042            -0.018           -1.837
       Category 2     Category 2        0.098       0.072             0.026            2.053
       Category 2     Category 3        0.071       0.073            -0.002           -0.125
       Category 2     Category 4        0.050       0.057            -0.007           -0.581
       Category 2     Category 5        0.024       0.024             0.000            0.026
       Category 3     Category 1        0.010       0.011            -0.001           -0.248
       Category 3     Category 2        0.024       0.031            -0.007           -0.823
       Category 3     Category 3        0.048       0.045             0.002            0.229
       Category 3     Category 4        0.062       0.050             0.012            1.124
       Category 3     Category 5        0.026       0.032            -0.006           -0.706
       Category 4     Category 1        0.014       0.006             0.008            2.052
       Category 4     Category 2        0.019       0.026            -0.007           -0.859
       Category 4     Category 3        0.060       0.051             0.009            0.837
       Category 4     Category 4        0.088       0.076             0.013            0.976
       Category 4     Category 5        0.052       0.075            -0.023           -1.775
       Category 5     Category 1        0.005       0.001             0.003            1.972
       Category 5     Category 2        0.014       0.008             0.006            1.303
       Category 5     Category 3        0.017       0.025            -0.009           -1.122
       Category 5     Category 4        0.038       0.060            -0.022           -1.877
       Category 5     Category 5        0.160       0.139             0.021            1.247
     BCSDF3         BCSCH6
       Category 1     Category 1        0.033       0.023             0.010            1.435
       Category 1     Category 2        0.029       0.036            -0.007           -0.802
       Category 1     Category 3        0.017       0.023            -0.006           -0.846
       Category 1     Category 4        0.014       0.013             0.001            0.233
       Category 1     Category 5        0.005       0.003             0.002            0.625
       Category 2     Category 1        0.017       0.045            -0.029           -2.827
       Category 2     Category 2        0.112       0.091             0.021            1.469
       Category 2     Category 3        0.064       0.070            -0.005           -0.435
       Category 2     Category 4        0.060       0.047             0.013            1.237
       Category 2     Category 5        0.014       0.014             0.001            0.129
       Category 3     Category 1        0.012       0.023            -0.011           -1.518
       Category 3     Category 2        0.052       0.054            -0.002           -0.145
       Category 3     Category 3        0.067       0.046             0.020            1.997
       Category 3     Category 4        0.031       0.034            -0.004           -0.394
       Category 3     Category 5        0.007       0.011            -0.004           -0.819
       Category 4     Category 1        0.017       0.026            -0.010           -1.220
       Category 4     Category 2        0.071       0.069             0.002            0.171
       Category 4     Category 3        0.069       0.065             0.004            0.325
       Category 4     Category 4        0.062       0.053             0.009            0.807
       Category 4     Category 5        0.014       0.020            -0.005           -0.791
       Category 5     Category 1        0.057       0.018             0.039            5.944
       Category 5     Category 2        0.045       0.059            -0.014           -1.206
       Category 5     Category 3        0.052       0.065            -0.013           -1.062
       Category 5     Category 4        0.043       0.062            -0.019           -1.643
       Category 5     Category 5        0.036       0.029             0.007            0.883
     BCSDF3         BCSAC3
       Category 1     Category 1        0.048       0.038             0.009            1.000
       Category 1     Category 2        0.012       0.031            -0.020           -2.296
       Category 1     Category 3        0.019       0.015             0.004            0.598
       Category 1     Category 4        0.007       0.010            -0.003           -0.651
       Category 1     Category 5        0.012       0.002             0.010            4.411
       Category 2     Category 1        0.038       0.051            -0.013           -1.172
       Category 2     Category 2        0.095       0.080             0.015            1.151
       Category 2     Category 3        0.062       0.059             0.003            0.276
       Category 2     Category 4        0.052       0.058            -0.005           -0.465
       Category 2     Category 5        0.019       0.020            -0.001           -0.086
       Category 3     Category 1        0.012       0.017            -0.005           -0.839
       Category 3     Category 2        0.050       0.040             0.010            0.991
       Category 3     Category 3        0.036       0.039            -0.003           -0.311
       Category 3     Category 4        0.033       0.049            -0.016           -1.491
       Category 3     Category 5        0.038       0.024             0.014            1.948
       Category 4     Category 1        0.014       0.013             0.001            0.181
       Category 4     Category 2        0.040       0.042            -0.001           -0.111
       Category 4     Category 3        0.040       0.049            -0.008           -0.800
       Category 4     Category 4        0.095       0.078             0.018            1.354
       Category 4     Category 5        0.043       0.052            -0.009           -0.848
       Category 5     Category 1        0.012       0.004             0.007            2.319
       Category 5     Category 2        0.017       0.021            -0.004           -0.593
       Category 5     Category 3        0.038       0.034             0.005            0.521
       Category 5     Category 4        0.083       0.077             0.007            0.504
       Category 5     Category 5        0.083       0.098            -0.014           -1.000
     BCSDF3         BCSDF7
       Category 1     Category 1        0.045       0.032             0.013            1.527
       Category 1     Category 2        0.014       0.039            -0.024           -2.584
       Category 1     Category 3        0.019       0.016             0.003            0.560
       Category 1     Category 4        0.014       0.009             0.006            1.232
       Category 1     Category 5        0.005       0.003             0.002            0.870
       Category 2     Category 1        0.036       0.036             0.000           -0.046
       Category 2     Category 2        0.121       0.092             0.029            2.048
       Category 2     Category 3        0.050       0.062            -0.012           -1.005
       Category 2     Category 4        0.036       0.051            -0.015           -1.411
       Category 2     Category 5        0.024       0.025            -0.002           -0.209
       Category 3     Category 1        0.005       0.011            -0.006           -1.177
       Category 3     Category 2        0.031       0.044            -0.013           -1.293
       Category 3     Category 3        0.060       0.041             0.019            1.977
       Category 3     Category 4        0.045       0.043             0.002            0.197
       Category 3     Category 5        0.029       0.031            -0.002           -0.256
       Category 4     Category 1        0.000       0.007            -0.007           -1.751
       Category 4     Category 2        0.043       0.042             0.001            0.070
       Category 4     Category 3        0.052       0.050             0.002            0.218
       Category 4     Category 4        0.098       0.067             0.031            2.512
       Category 4     Category 5        0.040       0.067            -0.026           -2.166
       Category 5     Category 1        0.002       0.002             0.000            0.197
       Category 5     Category 2        0.026       0.019             0.008            1.145
       Category 5     Category 3        0.019       0.032            -0.013           -1.504
       Category 5     Category 4        0.038       0.061            -0.023           -1.973
       Category 5     Category 5        0.148       0.120             0.028            1.768
     BCSDF3         BCSCH7
       Category 1     Category 1        0.048       0.023             0.025            3.352
       Category 1     Category 2        0.031       0.035            -0.004           -0.482
       Category 1     Category 3        0.012       0.025            -0.013           -1.688
       Category 1     Category 4        0.005       0.012            -0.007           -1.369
       Category 1     Category 5        0.002       0.003             0.000           -0.056
       Category 2     Category 1        0.021       0.043            -0.022           -2.217
       Category 2     Category 2        0.100       0.089             0.011            0.828
       Category 2     Category 3        0.088       0.077             0.011            0.874
       Category 2     Category 4        0.052       0.046             0.007            0.644
       Category 2     Category 5        0.005       0.012            -0.007           -1.377
       Category 3     Category 1        0.007       0.021            -0.014           -2.000
       Category 3     Category 2        0.052       0.051             0.001            0.088
       Category 3     Category 3        0.064       0.051             0.013            1.229
       Category 3     Category 4        0.038       0.035             0.003            0.384
       Category 3     Category 5        0.007       0.011            -0.004           -0.702
       Category 4     Category 1        0.005       0.023            -0.018           -2.514
       Category 4     Category 2        0.069       0.065             0.004            0.358
       Category 4     Category 3        0.071       0.072             0.000           -0.035
       Category 4     Category 4        0.069       0.054             0.015            1.327
       Category 4     Category 5        0.019       0.019             0.000           -0.008
       Category 5     Category 1        0.045       0.015             0.030            5.037
       Category 5     Category 2        0.040       0.053            -0.012           -1.134
       Category 5     Category 3        0.060       0.071            -0.011           -0.906
       Category 5     Category 4        0.048       0.065            -0.017           -1.445
       Category 5     Category 5        0.040       0.029             0.011            1.341
     BCSDF3         BCSAC4
       Category 1     Category 1        0.040       0.030             0.011            1.301
       Category 1     Category 2        0.024       0.039            -0.015           -1.583
       Category 1     Category 3        0.012       0.020            -0.008           -1.203
       Category 1     Category 4        0.012       0.008             0.004            0.947
       Category 1     Category 5        0.010       0.001             0.008            4.866
       Category 2     Category 1        0.026       0.040            -0.014           -1.438
       Category 2     Category 2        0.117       0.095             0.022            1.522
       Category 2     Category 3        0.071       0.077            -0.005           -0.411
       Category 2     Category 4        0.045       0.044             0.001            0.104
       Category 2     Category 5        0.007       0.011            -0.004           -0.739
       Category 3     Category 1        0.017       0.014             0.002            0.413
       Category 3     Category 2        0.052       0.049             0.003            0.293
       Category 3     Category 3        0.055       0.053             0.002            0.161
       Category 3     Category 4        0.040       0.039             0.001            0.110
       Category 3     Category 5        0.005       0.013            -0.008           -1.498
       Category 4     Category 1        0.010       0.012            -0.002           -0.413
       Category 4     Category 2        0.050       0.053            -0.003           -0.303
       Category 4     Category 3        0.086       0.072             0.014            1.078
       Category 4     Category 4        0.071       0.067             0.004            0.366
       Category 4     Category 5        0.017       0.029            -0.013           -1.531
       Category 5     Category 1        0.007       0.004             0.003            0.846
       Category 5     Category 2        0.024       0.030            -0.007           -0.792
       Category 5     Category 3        0.057       0.059            -0.002           -0.155
       Category 5     Category 4        0.069       0.080            -0.011           -0.805
       Category 5     Category 5        0.076       0.060             0.016            1.410
     BCSDF3         BCSDF8
       Category 1     Category 1        0.062       0.061             0.001            0.056
       Category 1     Category 2        0.014       0.028            -0.014           -1.742
       Category 1     Category 3        0.010       0.006             0.003            0.889
       Category 1     Category 4        0.012       0.002             0.010            5.056
       Category 1     Category 5        0.000       0.000             0.000           -0.226
       Category 2     Category 1        0.057       0.078            -0.021           -1.584
       Category 2     Category 2        0.133       0.110             0.023            1.494
       Category 2     Category 3        0.045       0.049            -0.004           -0.398
       Category 2     Category 4        0.014       0.025            -0.011           -1.411
       Category 2     Category 5        0.017       0.004             0.013            4.254
       Category 3     Category 1        0.019       0.022            -0.003           -0.373
       Category 3     Category 2        0.062       0.062             0.000            0.031
       Category 3     Category 3        0.038       0.044            -0.006           -0.619
       Category 3     Category 4        0.036       0.033             0.002            0.278
       Category 3     Category 5        0.014       0.008             0.006            1.379
       Category 4     Category 1        0.017       0.013             0.004            0.686
       Category 4     Category 2        0.052       0.060            -0.008           -0.658
       Category 4     Category 3        0.069       0.063             0.006            0.467
       Category 4     Category 4        0.076       0.069             0.007            0.583
       Category 4     Category 5        0.019       0.028            -0.009           -1.108
       Category 5     Category 1        0.021       0.003             0.019            7.759
       Category 5     Category 2        0.021       0.023            -0.001           -0.201
       Category 5     Category 3        0.043       0.041             0.001            0.152
       Category 5     Category 4        0.071       0.080            -0.009           -0.683
       Category 5     Category 5        0.076       0.086            -0.010           -0.721
     BCSDF3         BCSCH8
       Category 1     Category 1        0.040       0.015             0.026            4.434
       Category 1     Category 2        0.029       0.034            -0.006           -0.638
       Category 1     Category 3        0.014       0.030            -0.016           -1.884
       Category 1     Category 4        0.005       0.015            -0.010           -1.708
       Category 1     Category 5        0.010       0.004             0.005            1.777
       Category 2     Category 1        0.005       0.028            -0.023           -2.854
       Category 2     Category 2        0.112       0.083             0.029            2.188
       Category 2     Category 3        0.076       0.088            -0.011           -0.829
       Category 2     Category 4        0.057       0.052             0.005            0.493
       Category 2     Category 5        0.017       0.017             0.000           -0.076
       Category 3     Category 1        0.002       0.014            -0.011           -1.983
       Category 3     Category 2        0.038       0.047            -0.009           -0.882
       Category 3     Category 3        0.086       0.057             0.029            2.574
       Category 3     Category 4        0.036       0.037            -0.002           -0.191
       Category 3     Category 5        0.007       0.014            -0.007           -1.208
       Category 4     Category 1        0.007       0.015            -0.008           -1.336
       Category 4     Category 2        0.043       0.059            -0.016           -1.411
       Category 4     Category 3        0.088       0.078             0.010            0.744
       Category 4     Category 4        0.074       0.057             0.017            1.495
       Category 4     Category 5        0.021       0.024            -0.002           -0.332
       Category 5     Category 1        0.026       0.010             0.016            3.275
       Category 5     Category 2        0.050       0.048             0.002            0.157
       Category 5     Category 3        0.064       0.076            -0.012           -0.904
       Category 5     Category 4        0.055       0.065            -0.010           -0.863
       Category 5     Category 5        0.038       0.034             0.004            0.501
     BCSDF3         BCSAC5
       Category 1     Category 1        0.052       0.044             0.009            0.868
       Category 1     Category 2        0.017       0.030            -0.013           -1.608
       Category 1     Category 3        0.012       0.014            -0.002           -0.356
       Category 1     Category 4        0.007       0.009            -0.001           -0.314
       Category 1     Category 5        0.010       0.001             0.008            4.598
       Category 2     Category 1        0.069       0.066             0.003            0.218
       Category 2     Category 2        0.086       0.084             0.002            0.162
       Category 2     Category 3        0.052       0.056            -0.003           -0.302
       Category 2     Category 4        0.048       0.049            -0.001           -0.099
       Category 2     Category 5        0.012       0.012             0.000           -0.078
       Category 3     Category 1        0.014       0.026            -0.011           -1.467
       Category 3     Category 2        0.055       0.046             0.009            0.831
       Category 3     Category 3        0.033       0.039            -0.006           -0.609
       Category 3     Category 4        0.050       0.043             0.007            0.693
       Category 3     Category 5        0.017       0.015             0.002            0.283
       Category 4     Category 1        0.019       0.022            -0.003           -0.420
       Category 4     Category 2        0.048       0.052            -0.004           -0.408
       Category 4     Category 3        0.057       0.053             0.004            0.353
       Category 4     Category 4        0.079       0.072             0.006            0.505
       Category 4     Category 5        0.031       0.034            -0.003           -0.319
       Category 5     Category 1        0.012       0.009             0.003            0.655
       Category 5     Category 2        0.038       0.031             0.007            0.842
       Category 5     Category 3        0.050       0.043             0.007            0.740
       Category 5     Category 4        0.071       0.082            -0.011           -0.805
       Category 5     Category 5        0.062       0.069            -0.007           -0.538
     BCSDF3         BCSDF9
       Category 1     Category 1        0.069       0.050             0.019            1.808
       Category 1     Category 2        0.010       0.034            -0.025           -2.793
       Category 1     Category 3        0.017       0.010             0.006            1.272
       Category 1     Category 4        0.002       0.003             0.000           -0.083
       Category 1     Category 5        0.000       0.000             0.000           -0.444
       Category 2     Category 1        0.052       0.063            -0.010           -0.885
       Category 2     Category 2        0.117       0.108             0.008            0.547
       Category 2     Category 3        0.048       0.062            -0.014           -1.203
       Category 2     Category 4        0.038       0.026             0.012            1.618
       Category 2     Category 5        0.012       0.008             0.004            0.880
       Category 3     Category 1        0.012       0.019            -0.007           -1.066
       Category 3     Category 2        0.036       0.058            -0.022           -1.954
       Category 3     Category 3        0.074       0.050             0.024            2.229
       Category 3     Category 4        0.038       0.029             0.009            1.124
       Category 3     Category 5        0.010       0.013            -0.004           -0.637
       Category 4     Category 1        0.005       0.013            -0.008           -1.455
       Category 4     Category 2        0.081       0.059             0.022            1.936
       Category 4     Category 3        0.050       0.071            -0.021           -1.678
       Category 4     Category 4        0.060       0.055             0.005            0.407
       Category 4     Category 5        0.038       0.036             0.002            0.248
       Category 5     Category 1        0.010       0.003             0.006            2.309
       Category 5     Category 2        0.043       0.026             0.017            2.126
       Category 5     Category 3        0.057       0.052             0.005            0.476
       Category 5     Category 4        0.038       0.064            -0.026           -2.175
       Category 5     Category 5        0.086       0.088            -0.002           -0.152
     BCSDF3         BCSCH9
       Category 1     Category 1        0.045       0.024             0.021            2.857
       Category 1     Category 2        0.024       0.027            -0.003           -0.363
       Category 1     Category 3        0.007       0.027            -0.020           -2.533
       Category 1     Category 4        0.012       0.016            -0.005           -0.733
       Category 1     Category 5        0.010       0.003             0.006            2.232
       Category 2     Category 1        0.024       0.048            -0.024           -2.297
       Category 2     Category 2        0.079       0.066             0.012            1.004
       Category 2     Category 3        0.090       0.080             0.010            0.782
       Category 2     Category 4        0.062       0.058             0.004            0.341
       Category 2     Category 5        0.012       0.014            -0.003           -0.439
       Category 3     Category 1        0.010       0.024            -0.015           -1.962
       Category 3     Category 2        0.050       0.039             0.011            1.206
       Category 3     Category 3        0.062       0.052             0.010            0.930
       Category 3     Category 4        0.038       0.042            -0.004           -0.416
       Category 3     Category 5        0.010       0.012            -0.003           -0.485
       Category 4     Category 1        0.014       0.028            -0.013           -1.668
       Category 4     Category 2        0.040       0.049            -0.008           -0.806
       Category 4     Category 3        0.074       0.072             0.002            0.175
       Category 4     Category 4        0.086       0.064             0.021            1.793
       Category 4     Category 5        0.019       0.021            -0.002           -0.262
       Category 5     Category 1        0.050       0.019             0.031            4.559
       Category 5     Category 2        0.029       0.041            -0.012           -1.264
       Category 5     Category 3        0.067       0.069            -0.002           -0.200
       Category 5     Category 4        0.057       0.074            -0.017           -1.310
       Category 5     Category 5        0.031       0.030             0.001            0.089
     BCSCH2         BCSAC2
       Category 1     Category 1        0.050       0.042             0.008            0.871
       Category 1     Category 2        0.012       0.032            -0.020           -2.357
       Category 1     Category 3        0.019       0.014             0.005            0.905
       Category 1     Category 4        0.014       0.011             0.003            0.602
       Category 1     Category 5        0.007       0.004             0.004            1.227
       Category 2     Category 1        0.081       0.074             0.007            0.512
       Category 2     Category 2        0.088       0.084             0.004            0.326
       Category 2     Category 3        0.029       0.045            -0.016           -1.593
       Category 2     Category 4        0.052       0.043             0.009            0.906
       Category 2     Category 5        0.014       0.018            -0.004           -0.601
       Category 3     Category 1        0.033       0.059            -0.025           -2.206
       Category 3     Category 2        0.102       0.087             0.016            1.136
       Category 3     Category 3        0.076       0.055             0.021            1.929
       Category 3     Category 4        0.057       0.062            -0.005           -0.422
       Category 3     Category 5        0.026       0.033            -0.007           -0.774
       Category 4     Category 1        0.038       0.033             0.005            0.589
       Category 4     Category 2        0.060       0.063            -0.004           -0.301
       Category 4     Category 3        0.040       0.047            -0.006           -0.629
       Category 4     Category 4        0.064       0.062             0.002            0.169
       Category 4     Category 5        0.045       0.042             0.003            0.299
       Category 5     Category 1        0.012       0.007             0.005            1.276
       Category 5     Category 2        0.021       0.018             0.004            0.606
       Category 5     Category 3        0.012       0.016            -0.004           -0.661
       Category 5     Category 4        0.017       0.026            -0.009           -1.178
       Category 5     Category 5        0.029       0.024             0.004            0.551
     BCSCH2         BCSDF4
       Category 1     Category 1        0.033       0.017             0.016            2.538
       Category 1     Category 2        0.021       0.027            -0.006           -0.716
       Category 1     Category 3        0.021       0.027            -0.006           -0.745
       Category 1     Category 4        0.007       0.019            -0.012           -1.797
       Category 1     Category 5        0.019       0.012             0.008            1.443
       Category 2     Category 1        0.029       0.032            -0.003           -0.358
       Category 2     Category 2        0.076       0.061             0.015            1.284
       Category 2     Category 3        0.064       0.072            -0.008           -0.599
       Category 2     Category 4        0.064       0.058             0.006            0.563
       Category 2     Category 5        0.031       0.042            -0.011           -1.108
       Category 3     Category 1        0.019       0.026            -0.007           -0.934
       Category 3     Category 2        0.057       0.060            -0.002           -0.208
       Category 3     Category 3        0.102       0.079             0.024            1.798
       Category 3     Category 4        0.062       0.071            -0.009           -0.723
       Category 3     Category 5        0.055       0.060            -0.005           -0.421
       Category 4     Category 1        0.005       0.016            -0.011           -1.852
       Category 4     Category 2        0.036       0.042            -0.007           -0.680
       Category 4     Category 3        0.071       0.063             0.008            0.706
       Category 4     Category 4        0.081       0.064             0.017            1.466
       Category 4     Category 5        0.055       0.062            -0.008           -0.655
       Category 5     Category 1        0.010       0.004             0.006            1.865
       Category 5     Category 2        0.012       0.012             0.000           -0.047
       Category 5     Category 3        0.002       0.021            -0.019           -2.653
       Category 5     Category 4        0.021       0.024            -0.003           -0.369
       Category 5     Category 5        0.045       0.029             0.016            1.929
     BCSCH2         BCSDF5
       Category 1     Category 1        0.040       0.020             0.021            3.042
       Category 1     Category 2        0.021       0.035            -0.014           -1.529
       Category 1     Category 3        0.014       0.025            -0.011           -1.425
       Category 1     Category 4        0.002       0.015            -0.013           -2.169
       Category 1     Category 5        0.024       0.007             0.017            4.238
       Category 2     Category 1        0.040       0.039             0.002            0.170
       Category 2     Category 2        0.067       0.084            -0.017           -1.273
       Category 2     Category 3        0.074       0.069             0.005            0.377
       Category 2     Category 4        0.062       0.048             0.014            1.352
       Category 2     Category 5        0.021       0.025            -0.003           -0.414
       Category 3     Category 1        0.014       0.034            -0.020           -2.259
       Category 3     Category 2        0.110       0.086             0.023            1.714
       Category 3     Category 3        0.090       0.079             0.011            0.851
       Category 3     Category 4        0.055       0.060            -0.006           -0.484
       Category 3     Category 5        0.026       0.035            -0.009           -0.997
       Category 4     Category 1        0.012       0.022            -0.011           -1.463
       Category 4     Category 2        0.074       0.065             0.009            0.728
       Category 4     Category 3        0.079       0.067             0.012            0.964
       Category 4     Category 4        0.062       0.056             0.006            0.517
       Category 4     Category 5        0.021       0.037            -0.016           -1.704
       Category 5     Category 1        0.014       0.006             0.008            2.249
       Category 5     Category 2        0.019       0.020            -0.001           -0.182
       Category 5     Category 3        0.007       0.024            -0.017           -2.247
       Category 5     Category 4        0.021       0.023            -0.001           -0.167
       Category 5     Category 5        0.029       0.018             0.011            1.678
     BCSCH2         BCSCH3
       Category 1     Category 1        0.062       0.046             0.016            1.581
       Category 1     Category 2        0.026       0.042            -0.015           -1.589
       Category 1     Category 3        0.014       0.012             0.003            0.525
       Category 1     Category 4        0.000       0.003            -0.003           -1.166
       Category 1     Category 5        0.000       0.000             0.000           -0.233
       Category 2     Category 1        0.031       0.054            -0.023           -2.072
       Category 2     Category 2        0.160       0.118             0.042            2.666
       Category 2     Category 3        0.055       0.061            -0.006           -0.555
       Category 2     Category 4        0.019       0.029            -0.010           -1.242
       Category 2     Category 5        0.000       0.002            -0.002           -1.003
       Category 3     Category 1        0.021       0.024            -0.003           -0.390
       Category 3     Category 2        0.083       0.103            -0.020           -1.338
       Category 3     Category 3        0.112       0.089             0.022            1.616
       Category 3     Category 4        0.067       0.068            -0.001           -0.118
       Category 3     Category 5        0.012       0.010             0.002            0.358
       Category 4     Category 1        0.010       0.007             0.003            0.736
       Category 4     Category 2        0.036       0.052            -0.016           -1.490
       Category 4     Category 3        0.064       0.073            -0.009           -0.676
       Category 4     Category 4        0.112       0.091             0.021            1.514
       Category 4     Category 5        0.026       0.026             0.001            0.072
       Category 5     Category 1        0.007       0.000             0.007            6.543
       Category 5     Category 2        0.017       0.007             0.010            2.336
       Category 5     Category 3        0.007       0.017            -0.010           -1.597
       Category 5     Category 4        0.033       0.040            -0.006           -0.664
       Category 5     Category 5        0.026       0.026             0.000            0.027
     BCSCH2         BCSCH4
       Category 1     Category 1        0.064       0.045             0.019            1.881
       Category 1     Category 2        0.024       0.042            -0.018           -1.826
       Category 1     Category 3        0.005       0.013            -0.008           -1.489
       Category 1     Category 4        0.010       0.002             0.007            2.908
       Category 1     Category 5        0.000       0.000             0.000           -0.207
       Category 2     Category 1        0.036       0.050            -0.014           -1.342
       Category 2     Category 2        0.152       0.115             0.037            2.393
       Category 2     Category 3        0.057       0.072            -0.015           -1.155
       Category 2     Category 4        0.019       0.025            -0.006           -0.821
       Category 2     Category 5        0.000       0.002            -0.002           -0.953
       Category 3     Category 1        0.010       0.021            -0.011           -1.625
       Category 3     Category 2        0.067       0.096            -0.029           -2.037
       Category 3     Category 3        0.157       0.105             0.052            3.466
       Category 3     Category 4        0.055       0.063            -0.008           -0.714
       Category 3     Category 5        0.007       0.010            -0.003           -0.582
       Category 4     Category 1        0.005       0.005             0.000           -0.093
       Category 4     Category 2        0.040       0.044            -0.004           -0.393
       Category 4     Category 3        0.067       0.084            -0.017           -1.285
       Category 4     Category 4        0.112       0.087             0.024            1.777
       Category 4     Category 5        0.024       0.027            -0.003           -0.360
       Category 5     Category 1        0.007       0.000             0.007            8.294
       Category 5     Category 2        0.019       0.005             0.014            3.869
       Category 5     Category 3        0.007       0.019            -0.012           -1.767
       Category 5     Category 4        0.021       0.038            -0.017           -1.792
       Category 5     Category 5        0.036       0.028             0.008            0.986
     BCSCH2         BCSCH5
       Category 1     Category 1        0.048       0.036             0.012            1.328
       Category 1     Category 2        0.017       0.037            -0.020           -2.215
       Category 1     Category 3        0.017       0.020            -0.003           -0.486
       Category 1     Category 4        0.007       0.008            -0.001           -0.280
       Category 1     Category 5        0.014       0.001             0.013            7.372
       Category 2     Category 1        0.031       0.045            -0.014           -1.407
       Category 2     Category 2        0.133       0.088             0.045            3.291
       Category 2     Category 3        0.069       0.073            -0.004           -0.338
       Category 2     Category 4        0.026       0.046            -0.020           -1.953
       Category 2     Category 5        0.005       0.012            -0.007           -1.316
       Category 3     Category 1        0.019       0.024            -0.005           -0.684
       Category 3     Category 2        0.055       0.074            -0.020           -1.525
       Category 3     Category 3        0.119       0.088             0.031            2.217
       Category 3     Category 4        0.074       0.078            -0.005           -0.347
       Category 3     Category 5        0.029       0.030            -0.002           -0.182
       Category 4     Category 1        0.010       0.008             0.001            0.246
       Category 4     Category 2        0.029       0.039            -0.011           -1.149
       Category 4     Category 3        0.060       0.066            -0.007           -0.553
       Category 4     Category 4        0.112       0.083             0.029            2.131
       Category 4     Category 5        0.038       0.050            -0.012           -1.142
       Category 5     Category 1        0.007       0.001             0.006            4.414
       Category 5     Category 2        0.012       0.007             0.005            1.374
       Category 5     Category 3        0.000       0.016            -0.016           -2.644
       Category 5     Category 4        0.029       0.031            -0.003           -0.343
       Category 5     Category 5        0.043       0.035             0.008            0.846
     BCSCH2         BCSDF6
       Category 1     Category 1        0.021       0.017             0.005            0.717
       Category 1     Category 2        0.017       0.022            -0.005           -0.745
       Category 1     Category 3        0.010       0.023            -0.014           -1.867
       Category 1     Category 4        0.019       0.023            -0.003           -0.482
       Category 1     Category 5        0.036       0.018             0.018            2.808
       Category 2     Category 1        0.021       0.032            -0.011           -1.272
       Category 2     Category 2        0.060       0.050             0.010            0.913
       Category 2     Category 3        0.076       0.059             0.017            1.500
       Category 2     Category 4        0.079       0.064             0.015            1.228
       Category 2     Category 5        0.029       0.059            -0.031           -2.658
       Category 3     Category 1        0.029       0.028             0.000            0.060
       Category 3     Category 2        0.052       0.049             0.003            0.323
       Category 3     Category 3        0.083       0.063             0.020            1.685
       Category 3     Category 4        0.060       0.075            -0.016           -1.207
       Category 3     Category 5        0.071       0.080            -0.008           -0.634
       Category 4     Category 1        0.005       0.018            -0.013           -2.040
       Category 4     Category 2        0.036       0.035             0.000            0.033
       Category 4     Category 3        0.033       0.050            -0.017           -1.565
       Category 4     Category 4        0.088       0.065             0.023            1.945
       Category 4     Category 5        0.086       0.079             0.006            0.471
       Category 5     Category 1        0.024       0.005             0.019            5.830
       Category 5     Category 2        0.002       0.010            -0.008           -1.625
       Category 5     Category 3        0.010       0.016            -0.007           -1.111
       Category 5     Category 4        0.005       0.024            -0.019           -2.557
       Category 5     Category 5        0.050       0.035             0.015            1.636
     BCSCH2         BCSCH6
       Category 1     Category 1        0.050       0.042             0.008            0.794
       Category 1     Category 2        0.031       0.041            -0.010           -1.003
       Category 1     Category 3        0.012       0.015            -0.003           -0.490
       Category 1     Category 4        0.010       0.004             0.005            1.597
       Category 1     Category 5        0.000       0.000             0.000           -0.402
       Category 2     Category 1        0.029       0.054            -0.026           -2.332
       Category 2     Category 2        0.152       0.108             0.044            2.926
       Category 2     Category 3        0.055       0.066            -0.012           -0.951
       Category 2     Category 4        0.029       0.031            -0.002           -0.276
       Category 2     Category 5        0.000       0.005            -0.005           -1.400
       Category 3     Category 1        0.038       0.029             0.009            1.163
       Category 3     Category 2        0.071       0.098            -0.026           -1.811
       Category 3     Category 3        0.114       0.091             0.023            1.631
       Category 3     Category 4        0.060       0.063            -0.003           -0.264
       Category 3     Category 5        0.012       0.015            -0.003           -0.511
       Category 4     Category 1        0.012       0.010             0.002            0.485
       Category 4     Category 2        0.038       0.054            -0.016           -1.451
       Category 4     Category 3        0.079       0.076             0.003            0.194
       Category 4     Category 4        0.090       0.078             0.013            0.992
       Category 4     Category 5        0.029       0.030            -0.002           -0.208
       Category 5     Category 1        0.007       0.001             0.006            4.272
       Category 5     Category 2        0.017       0.009             0.008            1.639
       Category 5     Category 3        0.010       0.021            -0.011           -1.589
       Category 5     Category 4        0.021       0.034            -0.013           -1.427
       Category 5     Category 5        0.036       0.026             0.010            1.263
     BCSCH2         BCSAC3
       Category 1     Category 1        0.040       0.029             0.012            1.424
       Category 1     Category 2        0.010       0.031            -0.021           -2.500
       Category 1     Category 3        0.017       0.019            -0.003           -0.381
       Category 1     Category 4        0.024       0.018             0.006            0.968
       Category 1     Category 5        0.012       0.006             0.006            1.487
       Category 2     Category 1        0.048       0.045             0.002            0.239
       Category 2     Category 2        0.074       0.070             0.004            0.343
       Category 2     Category 3        0.057       0.055             0.002            0.173
       Category 2     Category 4        0.050       0.063            -0.013           -1.127
       Category 2     Category 5        0.036       0.031             0.005            0.567
       Category 3     Category 1        0.021       0.032            -0.010           -1.186
       Category 3     Category 2        0.083       0.064             0.019            1.622
       Category 3     Category 3        0.064       0.061             0.003            0.284
       Category 3     Category 4        0.090       0.084             0.006            0.448
       Category 3     Category 5        0.036       0.054            -0.019           -1.685
       Category 4     Category 1        0.005       0.016            -0.011           -1.786
       Category 4     Category 2        0.043       0.041             0.002            0.216
       Category 4     Category 3        0.045       0.046            -0.001           -0.117
       Category 4     Category 4        0.088       0.078             0.010            0.799
       Category 4     Category 5        0.067       0.067            -0.001           -0.043
       Category 5     Category 1        0.010       0.003             0.007            2.712
       Category 5     Category 2        0.005       0.009            -0.005           -0.999
       Category 5     Category 3        0.012       0.013            -0.001           -0.264
       Category 5     Category 4        0.019       0.028            -0.009           -1.149
       Category 5     Category 5        0.045       0.037             0.009            0.948
     BCSCH2         BCSDF7
       Category 1     Category 1        0.026       0.014             0.012            2.036
       Category 1     Category 2        0.019       0.030            -0.011           -1.294
       Category 1     Category 3        0.007       0.021            -0.014           -1.983
       Category 1     Category 4        0.024       0.021             0.003            0.460
       Category 1     Category 5        0.026       0.017             0.010            1.543
       Category 2     Category 1        0.017       0.028            -0.011           -1.422
       Category 2     Category 2        0.079       0.069             0.010            0.776
       Category 2     Category 3        0.055       0.054             0.000            0.032
       Category 2     Category 4        0.074       0.058             0.015            1.337
       Category 2     Category 5        0.040       0.054            -0.014           -1.248
       Category 3     Category 1        0.007       0.025            -0.018           -2.336
       Category 3     Category 2        0.069       0.069             0.000           -0.030
       Category 3     Category 3        0.098       0.060             0.038            3.280
       Category 3     Category 4        0.052       0.069            -0.017           -1.350
       Category 3     Category 5        0.069       0.072            -0.003           -0.244
       Category 4     Category 1        0.014       0.016            -0.002           -0.335
       Category 4     Category 2        0.064       0.052             0.013            1.170
       Category 4     Category 3        0.026       0.048            -0.022           -2.118
       Category 4     Category 4        0.062       0.060             0.002            0.146
       Category 4     Category 5        0.081       0.071             0.010            0.791
       Category 5     Category 1        0.024       0.004             0.019            6.089
       Category 5     Category 2        0.005       0.016            -0.011           -1.823
       Category 5     Category 3        0.014       0.017            -0.002           -0.358
       Category 5     Category 4        0.019       0.023            -0.003           -0.482
       Category 5     Category 5        0.029       0.031            -0.003           -0.312
     BCSCH2         BCSCH7
       Category 1     Category 1        0.062       0.046             0.016            1.581
       Category 1     Category 2        0.019       0.040            -0.021           -2.205
       Category 1     Category 3        0.014       0.014             0.001            0.116
       Category 1     Category 4        0.007       0.003             0.004            1.792
       Category 1     Category 5        0.000       0.000             0.000           -0.243
       Category 2     Category 1        0.024       0.052            -0.028           -2.599
       Category 2     Category 2        0.164       0.111             0.053            3.492
       Category 2     Category 3        0.057       0.073            -0.016           -1.244
       Category 2     Category 4        0.019       0.026            -0.007           -0.882
       Category 2     Category 5        0.000       0.003            -0.003           -1.071
       Category 3     Category 1        0.024       0.022             0.001            0.193
       Category 3     Category 2        0.060       0.093            -0.033           -2.356
       Category 3     Category 3        0.152       0.106             0.047            3.124
       Category 3     Category 4        0.048       0.063            -0.015           -1.268
       Category 3     Category 5        0.012       0.012             0.000            0.025
       Category 4     Category 1        0.005       0.006            -0.001           -0.255
       Category 4     Category 2        0.040       0.044            -0.003           -0.315
       Category 4     Category 3        0.062       0.084            -0.022           -1.636
       Category 4     Category 4        0.114       0.085             0.030            2.194
       Category 4     Category 5        0.026       0.030            -0.004           -0.428
       Category 5     Category 1        0.012       0.000             0.012           12.793
       Category 5     Category 2        0.010       0.005             0.004            1.167
       Category 5     Category 3        0.010       0.019            -0.010           -1.431
       Category 5     Category 4        0.024       0.036            -0.012           -1.365
       Category 5     Category 5        0.036       0.029             0.006            0.761
     BCSCH2         BCSAC4
       Category 1     Category 1        0.029       0.023             0.006            0.824
       Category 1     Category 2        0.010       0.037            -0.028           -2.994
       Category 1     Category 3        0.017       0.025            -0.009           -1.141
       Category 1     Category 4        0.024       0.014             0.010            1.781
       Category 1     Category 5        0.024       0.003             0.020            7.065
       Category 2     Category 1        0.024       0.036            -0.012           -1.333
       Category 2     Category 2        0.119       0.084             0.035            2.554
       Category 2     Category 3        0.069       0.075            -0.006           -0.475
       Category 2     Category 4        0.045       0.051            -0.006           -0.573
       Category 2     Category 5        0.007       0.017            -0.010           -1.608
       Category 3     Category 1        0.021       0.026            -0.004           -0.563
       Category 3     Category 2        0.081       0.079             0.002            0.128
       Category 3     Category 3        0.110       0.087             0.023            1.646
       Category 3     Category 4        0.069       0.072            -0.003           -0.250
       Category 3     Category 5        0.014       0.031            -0.017           -1.984
       Category 4     Category 1        0.012       0.013            -0.001           -0.242
       Category 4     Category 2        0.045       0.053            -0.007           -0.678
       Category 4     Category 3        0.074       0.071             0.003            0.247
       Category 4     Category 4        0.083       0.071             0.012            0.946
       Category 4     Category 5        0.033       0.040            -0.006           -0.656
       Category 5     Category 1        0.014       0.002             0.012            4.899
       Category 5     Category 2        0.012       0.013            -0.001           -0.235
       Category 5     Category 3        0.012       0.023            -0.011           -1.489
       Category 5     Category 4        0.017       0.029            -0.013           -1.538
       Category 5     Category 5        0.036       0.023             0.013            1.784
     BCSCH2         BCSDF8
       Category 1     Category 1        0.048       0.028             0.019            2.366
       Category 1     Category 2        0.017       0.033            -0.016           -1.872
       Category 1     Category 3        0.019       0.019             0.000            0.020
       Category 1     Category 4        0.002       0.015            -0.013           -2.175
       Category 1     Category 5        0.017       0.007             0.010            2.562
       Category 2     Category 1        0.036       0.056            -0.021           -1.838
       Category 2     Category 2        0.112       0.081             0.031            2.323
       Category 2     Category 3        0.036       0.053            -0.017           -1.594
       Category 2     Category 4        0.052       0.049             0.003            0.315
       Category 2     Category 5        0.029       0.025             0.004            0.513
       Category 3     Category 1        0.045       0.050            -0.005           -0.453
       Category 3     Category 2        0.095       0.084             0.011            0.792
       Category 3     Category 3        0.069       0.062             0.007            0.629
       Category 3     Category 4        0.064       0.063             0.002            0.136
       Category 3     Category 5        0.021       0.036            -0.015           -1.633
       Category 4     Category 1        0.024       0.033            -0.009           -1.031
       Category 4     Category 2        0.052       0.065            -0.012           -1.018
       Category 4     Category 3        0.069       0.052             0.017            1.539
       Category 4     Category 4        0.071       0.059             0.013            1.118
       Category 4     Category 5        0.031       0.039            -0.008           -0.884
       Category 5     Category 1        0.024       0.009             0.015            3.402
       Category 5     Category 2        0.007       0.020            -0.013           -1.911
       Category 5     Category 3        0.012       0.019            -0.007           -1.028
       Category 5     Category 4        0.019       0.024            -0.005           -0.625
       Category 5     Category 5        0.029       0.019             0.009            1.387
     BCSCH2         BCSCH8
       Category 1     Category 1        0.038       0.029             0.009            1.167
       Category 1     Category 2        0.033       0.044            -0.011           -1.109
       Category 1     Category 3        0.024       0.023             0.001            0.138
       Category 1     Category 4        0.005       0.006            -0.001           -0.291
       Category 1     Category 5        0.002       0.001             0.002            1.412
       Category 2     Category 1        0.014       0.032            -0.018           -2.067
       Category 2     Category 2        0.143       0.100             0.043            2.923
       Category 2     Category 3        0.067       0.088            -0.022           -1.575
       Category 2     Category 4        0.036       0.037            -0.001           -0.133
       Category 2     Category 5        0.005       0.007            -0.002           -0.498
       Category 3     Category 1        0.007       0.015            -0.008           -1.353
       Category 3     Category 2        0.045       0.080            -0.035           -2.649
       Category 3     Category 3        0.140       0.111             0.030            1.956
       Category 3     Category 4        0.081       0.069             0.012            0.935
       Category 3     Category 5        0.021       0.020             0.002            0.253
       Category 4     Category 1        0.005       0.005             0.000            0.027
       Category 4     Category 2        0.040       0.040             0.000            0.012
       Category 4     Category 3        0.086       0.085             0.001            0.038
       Category 4     Category 4        0.090       0.081             0.010            0.744
       Category 4     Category 5        0.026       0.037            -0.011           -1.155
       Category 5     Category 1        0.017       0.000             0.016           16.704
       Category 5     Category 2        0.010       0.006             0.003            0.885
       Category 5     Category 3        0.012       0.022            -0.010           -1.357
       Category 5     Category 4        0.014       0.033            -0.019           -2.184
       Category 5     Category 5        0.038       0.029             0.009            1.116
     BCSCH2         BCSAC5
       Category 1     Category 1        0.038       0.034             0.004            0.405
       Category 1     Category 2        0.026       0.031            -0.005           -0.546
       Category 1     Category 3        0.021       0.018             0.003            0.503
       Category 1     Category 4        0.010       0.015            -0.005           -0.924
       Category 1     Category 5        0.007       0.004             0.003            1.045
       Category 2     Category 1        0.062       0.059             0.003            0.264
       Category 2     Category 2        0.081       0.075             0.006            0.476
       Category 2     Category 3        0.040       0.055            -0.014           -1.280
       Category 2     Category 4        0.060       0.056             0.004            0.315
       Category 2     Category 5        0.021       0.020             0.002            0.223
       Category 3     Category 1        0.019       0.045            -0.026           -2.534
       Category 3     Category 2        0.095       0.073             0.022            1.708
       Category 3     Category 3        0.083       0.064             0.020            1.650
       Category 3     Category 4        0.071       0.078            -0.006           -0.488
       Category 3     Category 5        0.026       0.036            -0.010           -1.051
       Category 4     Category 1        0.033       0.024             0.009            1.242
       Category 4     Category 2        0.026       0.051            -0.024           -2.282
       Category 4     Category 3        0.048       0.052            -0.004           -0.386
       Category 4     Category 4        0.095       0.076             0.019            1.510
       Category 4     Category 5        0.045       0.045             0.000           -0.021
       Category 5     Category 1        0.014       0.005             0.010            2.871
       Category 5     Category 2        0.014       0.013             0.001            0.205
       Category 5     Category 3        0.012       0.016            -0.005           -0.735
       Category 5     Category 4        0.019       0.030            -0.011           -1.338
       Category 5     Category 5        0.031       0.026             0.005            0.647
     BCSCH2         BCSDF9
       Category 1     Category 1        0.038       0.023             0.015            1.979
       Category 1     Category 2        0.024       0.034            -0.010           -1.134
       Category 1     Category 3        0.026       0.023             0.003            0.420
       Category 1     Category 4        0.002       0.014            -0.011           -1.984
       Category 1     Category 5        0.012       0.008             0.004            0.789
       Category 2     Category 1        0.031       0.047            -0.016           -1.544
       Category 2     Category 2        0.093       0.082             0.011            0.827
       Category 2     Category 3        0.076       0.064             0.012            1.031
       Category 2     Category 4        0.045       0.042             0.003            0.343
       Category 2     Category 5        0.019       0.030            -0.011           -1.300
       Category 3     Category 1        0.031       0.042            -0.011           -1.129
       Category 3     Category 2        0.095       0.085             0.010            0.765
       Category 3     Category 3        0.090       0.074             0.017            1.327
       Category 3     Category 4        0.043       0.053            -0.010           -0.897
       Category 3     Category 5        0.036       0.042            -0.006           -0.661
       Category 4     Category 1        0.026       0.028            -0.002           -0.207
       Category 4     Category 2        0.062       0.065            -0.003           -0.241
       Category 4     Category 3        0.038       0.062            -0.024           -2.052
       Category 4     Category 4        0.074       0.049             0.025            2.401
       Category 4     Category 5        0.048       0.044             0.004            0.355
       Category 5     Category 1        0.021       0.007             0.014            3.348
       Category 5     Category 2        0.012       0.020            -0.009           -1.240
       Category 5     Category 3        0.014       0.022            -0.008           -1.121
       Category 5     Category 4        0.012       0.019            -0.008           -1.122
       Category 5     Category 5        0.031       0.021             0.010            1.468
     BCSCH2         BCSCH9
       Category 1     Category 1        0.067       0.044             0.023            2.275
       Category 1     Category 2        0.017       0.032            -0.015           -1.770
       Category 1     Category 3        0.005       0.020            -0.015           -2.244
       Category 1     Category 4        0.012       0.006             0.006            1.535
       Category 1     Category 5        0.002       0.000             0.002            1.979
       Category 2     Category 1        0.033       0.057            -0.024           -2.114
       Category 2     Category 2        0.095       0.080             0.015            1.124
       Category 2     Category 3        0.071       0.081            -0.010           -0.732
       Category 2     Category 4        0.055       0.040             0.014            1.487
       Category 2     Category 5        0.010       0.005             0.005            1.313
       Category 3     Category 1        0.019       0.030            -0.011           -1.357
       Category 3     Category 2        0.060       0.068            -0.009           -0.728
       Category 3     Category 3        0.136       0.102             0.033            2.266
       Category 3     Category 4        0.067       0.078            -0.011           -0.873
       Category 3     Category 5        0.014       0.016            -0.002           -0.282
       Category 4     Category 1        0.012       0.010             0.002            0.337
       Category 4     Category 2        0.040       0.035             0.005            0.563
       Category 4     Category 3        0.076       0.078            -0.002           -0.115
       Category 4     Category 4        0.098       0.092             0.006            0.398
       Category 4     Category 5        0.021       0.032            -0.011           -1.258
       Category 5     Category 1        0.012       0.001             0.011            7.236
       Category 5     Category 2        0.010       0.005             0.004            1.157
       Category 5     Category 3        0.012       0.019            -0.007           -1.036
       Category 5     Category 4        0.024       0.038            -0.014           -1.531
       Category 5     Category 5        0.033       0.027             0.006            0.767
     BCSAC2         BCSDF4
       Category 1     Category 1        0.052       0.053            -0.001           -0.069
       Category 1     Category 2        0.055       0.070            -0.016           -1.251
       Category 1     Category 3        0.057       0.055             0.002            0.211
       Category 1     Category 4        0.038       0.027             0.011            1.403
       Category 1     Category 5        0.012       0.009             0.003            0.639
       Category 2     Category 1        0.019       0.028            -0.009           -1.105
       Category 2     Category 2        0.098       0.071             0.027            2.129
       Category 2     Category 3        0.083       0.087            -0.004           -0.264
       Category 2     Category 4        0.050       0.064            -0.014           -1.171
       Category 2     Category 5        0.033       0.034             0.000           -0.019
       Category 3     Category 1        0.007       0.009            -0.001           -0.315
       Category 3     Category 2        0.029       0.031            -0.003           -0.319
       Category 3     Category 3        0.048       0.051            -0.004           -0.337
       Category 3     Category 4        0.055       0.049             0.005            0.519
       Category 3     Category 5        0.038       0.036             0.002            0.249
       Category 4     Category 1        0.012       0.005             0.007            2.107
       Category 4     Category 2        0.014       0.024            -0.009           -1.269
       Category 4     Category 3        0.048       0.050            -0.003           -0.249
       Category 4     Category 4        0.074       0.062             0.012            0.992
       Category 4     Category 5        0.057       0.064            -0.007           -0.564
       Category 5     Category 1        0.005       0.001             0.004            2.850
       Category 5     Category 2        0.007       0.006             0.001            0.284
       Category 5     Category 3        0.026       0.019             0.008            1.146
       Category 5     Category 4        0.019       0.033            -0.014           -1.630
       Category 5     Category 5        0.064       0.063             0.002            0.143
     BCSAC2         BCSDF5
       Category 1     Category 1        0.064       0.058             0.006            0.558
       Category 1     Category 2        0.069       0.084            -0.015           -1.089
       Category 1     Category 3        0.040       0.046            -0.006           -0.553
       Category 1     Category 4        0.031       0.021             0.010            1.460
       Category 1     Category 5        0.010       0.006             0.004            1.055
       Category 2     Category 1        0.029       0.038            -0.009           -0.999
       Category 2     Category 2        0.090       0.097            -0.007           -0.455
       Category 2     Category 3        0.100       0.079             0.021            1.561
       Category 2     Category 4        0.052       0.049             0.003            0.274
       Category 2     Category 5        0.012       0.020            -0.008           -1.127
       Category 3     Category 1        0.007       0.014            -0.007           -1.190
       Category 3     Category 2        0.060       0.050             0.010            0.938
       Category 3     Category 3        0.045       0.052            -0.007           -0.625
       Category 3     Category 4        0.040       0.040             0.000            0.034
       Category 3     Category 5        0.024       0.021             0.003            0.479
       Category 4     Category 1        0.012       0.009             0.002            0.516
       Category 4     Category 2        0.052       0.045             0.008            0.778
       Category 4     Category 3        0.048       0.058            -0.011           -0.947
       Category 4     Category 4        0.052       0.055            -0.003           -0.267
       Category 4     Category 5        0.040       0.037             0.004            0.384
       Category 5     Category 1        0.010       0.002             0.007            3.192
       Category 5     Category 2        0.019       0.016             0.004            0.584
       Category 5     Category 3        0.031       0.028             0.003            0.331
       Category 5     Category 4        0.026       0.037            -0.010           -1.136
       Category 5     Category 5        0.036       0.039            -0.003           -0.329
     BCSAC2         BCSCH3
       Category 1     Category 1        0.064       0.058             0.006            0.518
       Category 1     Category 2        0.098       0.087             0.010            0.736
       Category 1     Category 3        0.029       0.043            -0.014           -1.443
       Category 1     Category 4        0.021       0.023            -0.001           -0.204
       Category 1     Category 5        0.002       0.003             0.000           -0.133
       Category 2     Category 1        0.019       0.041            -0.022           -2.293
       Category 2     Category 2        0.124       0.105             0.019            1.276
       Category 2     Category 3        0.057       0.074            -0.016           -1.293
       Category 2     Category 4        0.079       0.054             0.025            2.221
       Category 2     Category 5        0.005       0.010            -0.005           -1.013
       Category 3     Category 1        0.024       0.016             0.008            1.220
       Category 3     Category 2        0.045       0.056            -0.011           -0.948
       Category 3     Category 3        0.067       0.049             0.018            1.662
       Category 3     Category 4        0.029       0.045            -0.016           -1.589
       Category 3     Category 5        0.012       0.010             0.002            0.315
       Category 4     Category 1        0.014       0.012             0.002            0.459
       Category 4     Category 2        0.031       0.053            -0.022           -2.011
       Category 4     Category 3        0.071       0.057             0.014            1.270
       Category 4     Category 4        0.071       0.064             0.008            0.663
       Category 4     Category 5        0.017       0.019            -0.003           -0.406
       Category 5     Category 1        0.010       0.003             0.006            2.343
       Category 5     Category 2        0.024       0.020             0.003            0.488
       Category 5     Category 3        0.029       0.030            -0.001           -0.143
       Category 5     Category 4        0.031       0.046            -0.015           -1.460
       Category 5     Category 5        0.029       0.022             0.006            0.879
     BCSAC2         BCSCH4
       Category 1     Category 1        0.060       0.056             0.003            0.301
       Category 1     Category 2        0.088       0.085             0.003            0.192
       Category 1     Category 3        0.048       0.050            -0.002           -0.201
       Category 1     Category 4        0.017       0.020            -0.004           -0.528
       Category 1     Category 5        0.002       0.003             0.000           -0.095
       Category 2     Category 1        0.019       0.038            -0.019           -2.036
       Category 2     Category 2        0.117       0.100             0.017            1.158
       Category 2     Category 3        0.086       0.086             0.000           -0.023
       Category 2     Category 4        0.057       0.050             0.007            0.683
       Category 2     Category 5        0.005       0.010            -0.005           -1.018
       Category 3     Category 1        0.019       0.014             0.005            0.782
       Category 3     Category 2        0.038       0.052            -0.014           -1.273
       Category 3     Category 3        0.076       0.057             0.019            1.668
       Category 3     Category 4        0.033       0.042            -0.009           -0.880
       Category 3     Category 5        0.010       0.011            -0.001           -0.218
       Category 4     Category 1        0.010       0.010            -0.001           -0.137
       Category 4     Category 2        0.040       0.048            -0.007           -0.701
       Category 4     Category 3        0.052       0.066            -0.014           -1.126
       Category 4     Category 4        0.083       0.061             0.023            1.959
       Category 4     Category 5        0.019       0.020            -0.001           -0.172
       Category 5     Category 1        0.014       0.003             0.012            4.783
       Category 5     Category 2        0.019       0.018             0.002            0.239
       Category 5     Category 3        0.031       0.034            -0.003           -0.320
       Category 5     Category 4        0.026       0.044            -0.018           -1.779
       Category 5     Category 5        0.031       0.024             0.007            0.993
     BCSAC2         BCSCH5
       Category 1     Category 1        0.043       0.047            -0.004           -0.430
       Category 1     Category 2        0.076       0.070             0.006            0.516
       Category 1     Category 3        0.031       0.053            -0.022           -2.048
       Category 1     Category 4        0.045       0.034             0.011            1.275
       Category 1     Category 5        0.019       0.010             0.009            1.921
       Category 2     Category 1        0.024       0.036            -0.012           -1.344
       Category 2     Category 2        0.093       0.078             0.014            1.097
       Category 2     Category 3        0.095       0.079             0.016            1.244
       Category 2     Category 4        0.050       0.065            -0.015           -1.216
       Category 2     Category 5        0.021       0.025            -0.004           -0.515
       Category 3     Category 1        0.017       0.015             0.001            0.239
       Category 3     Category 2        0.031       0.041            -0.010           -1.075
       Category 3     Category 3        0.052       0.049             0.003            0.300
       Category 3     Category 4        0.043       0.047            -0.005           -0.440
       Category 3     Category 5        0.033       0.023             0.010            1.426
       Category 4     Category 1        0.012       0.012             0.000           -0.022
       Category 4     Category 2        0.033       0.040            -0.006           -0.657
       Category 4     Category 3        0.052       0.055            -0.002           -0.221
       Category 4     Category 4        0.076       0.062             0.015            1.238
       Category 4     Category 5        0.031       0.037            -0.006           -0.623
       Category 5     Category 1        0.019       0.004             0.015            5.203
       Category 5     Category 2        0.012       0.016            -0.004           -0.672
       Category 5     Category 3        0.033       0.028             0.005            0.672
       Category 5     Category 4        0.033       0.040            -0.007           -0.696
       Category 5     Category 5        0.024       0.034            -0.010           -1.133
     BCSAC2         BCSDF6
       Category 1     Category 1        0.043       0.050            -0.008           -0.707
       Category 1     Category 2        0.069       0.056             0.013            1.118
       Category 1     Category 3        0.052       0.050             0.002            0.217
       Category 1     Category 4        0.031       0.038            -0.007           -0.785
       Category 1     Category 5        0.019       0.019             0.000           -0.003
       Category 2     Category 1        0.021       0.031            -0.009           -1.087
       Category 2     Category 2        0.069       0.057             0.012            1.102
       Category 2     Category 3        0.074       0.070             0.004            0.346
       Category 2     Category 4        0.088       0.072             0.016            1.238
       Category 2     Category 5        0.031       0.054            -0.023           -2.104
       Category 3     Category 1        0.012       0.011             0.001            0.245
       Category 3     Category 2        0.021       0.026            -0.005           -0.600
       Category 3     Category 3        0.033       0.039            -0.006           -0.626
       Category 3     Category 4        0.045       0.050            -0.005           -0.456
       Category 3     Category 5        0.064       0.050             0.014            1.337
       Category 4     Category 1        0.019       0.007             0.012            3.013
       Category 4     Category 2        0.005       0.021            -0.016           -2.339
       Category 4     Category 3        0.040       0.038             0.002            0.237
       Category 4     Category 4        0.071       0.059             0.012            1.087
       Category 4     Category 5        0.069       0.079            -0.010           -0.791
       Category 5     Category 1        0.005       0.001             0.003            1.746
       Category 5     Category 2        0.002       0.006            -0.004           -1.014
       Category 5     Category 3        0.012       0.015            -0.003           -0.490
       Category 5     Category 4        0.014       0.030            -0.016           -1.909
       Category 5     Category 5        0.088       0.069             0.019            1.578
     BCSAC2         BCSCH6
       Category 1     Category 1        0.038       0.056            -0.018           -1.619
       Category 1     Category 2        0.107       0.083             0.024            1.819
       Category 1     Category 3        0.048       0.047             0.000            0.016
       Category 1     Category 4        0.019       0.023            -0.004           -0.597
       Category 1     Category 5        0.002       0.004            -0.002           -0.621
       Category 2     Category 1        0.019       0.043            -0.024           -2.420
       Category 2     Category 2        0.117       0.099             0.018            1.225
       Category 2     Category 3        0.081       0.078             0.003            0.248
       Category 2     Category 4        0.055       0.051             0.004            0.384
       Category 2     Category 5        0.012       0.013            -0.001           -0.219
       Category 3     Category 1        0.024       0.018             0.006            0.882
       Category 3     Category 2        0.043       0.054            -0.011           -0.988
       Category 3     Category 3        0.052       0.051             0.001            0.095
       Category 3     Category 4        0.045       0.040             0.005            0.538
       Category 3     Category 5        0.012       0.013            -0.001           -0.188
       Category 4     Category 1        0.036       0.014             0.022            3.753
       Category 4     Category 2        0.024       0.053            -0.029           -2.637
       Category 4     Category 3        0.067       0.060             0.007            0.575
       Category 4     Category 4        0.062       0.056             0.006            0.556
       Category 4     Category 5        0.017       0.022            -0.006           -0.799
       Category 5     Category 1        0.019       0.004             0.015            4.690
       Category 5     Category 2        0.019       0.022            -0.003           -0.382
       Category 5     Category 3        0.021       0.033            -0.011           -1.280
       Category 5     Category 4        0.029       0.040            -0.011           -1.162
       Category 5     Category 5        0.033       0.023             0.010            1.363
     BCSAC2         BCSAC3
       Category 1     Category 1        0.100       0.100             0.000            0.034
       Category 1     Category 2        0.079       0.083            -0.004           -0.301
       Category 1     Category 3        0.026       0.025             0.001            0.147
       Category 1     Category 4        0.007       0.007             0.000            0.058
       Category 1     Category 5        0.002       0.000             0.002            3.159
       Category 2     Category 1        0.024       0.022             0.002            0.216
       Category 2     Category 2        0.121       0.099             0.022            1.506
       Category 2     Category 3        0.090       0.090             0.001            0.054
       Category 2     Category 4        0.043       0.065            -0.022           -1.836
       Category 2     Category 5        0.005       0.007            -0.002           -0.545
       Category 3     Category 1        0.000       0.002            -0.002           -0.873
       Category 3     Category 2        0.012       0.025            -0.013           -1.685
       Category 3     Category 3        0.055       0.050             0.005            0.452
       Category 3     Category 4        0.100       0.079             0.021            1.624
       Category 3     Category 5        0.010       0.021            -0.012           -1.651
       Category 4     Category 1        0.000       0.000             0.000           -0.315
       Category 4     Category 2        0.002       0.007            -0.005           -1.185
       Category 4     Category 3        0.014       0.028            -0.014           -1.714
       Category 4     Category 4        0.100       0.096             0.004            0.244
       Category 4     Category 5        0.088       0.073             0.015            1.221
       Category 5     Category 1        0.000       0.000             0.000           -0.034
       Category 5     Category 2        0.000       0.000             0.000           -0.332
       Category 5     Category 3        0.010       0.002             0.007            2.996
       Category 5     Category 4        0.021       0.024            -0.003           -0.400
       Category 5     Category 5        0.090       0.094            -0.004           -0.270
     BCSAC2         BCSDF7
       Category 1     Category 1        0.033       0.042            -0.009           -0.877
       Category 1     Category 2        0.050       0.074            -0.024           -1.864
       Category 1     Category 3        0.045       0.044             0.002            0.160
       Category 1     Category 4        0.052       0.035             0.017            1.893
       Category 1     Category 5        0.033       0.020             0.014            2.025
       Category 2     Category 1        0.024       0.027            -0.003           -0.424
       Category 2     Category 2        0.079       0.078             0.001            0.057
       Category 2     Category 3        0.086       0.063             0.023            1.946
       Category 2     Category 4        0.062       0.065            -0.003           -0.244
       Category 2     Category 5        0.033       0.051            -0.017           -1.630
       Category 3     Category 1        0.019       0.010             0.009            1.813
       Category 3     Category 2        0.033       0.038            -0.005           -0.539
       Category 3     Category 3        0.026       0.037            -0.011           -1.204
       Category 3     Category 4        0.048       0.045             0.002            0.234
       Category 3     Category 5        0.050       0.045             0.005            0.487
       Category 4     Category 1        0.002       0.007            -0.005           -1.150
       Category 4     Category 2        0.050       0.034             0.016            1.822
       Category 4     Category 3        0.026       0.039            -0.013           -1.355
       Category 4     Category 4        0.055       0.055             0.000           -0.010
       Category 4     Category 5        0.071       0.070             0.002            0.122
       Category 5     Category 1        0.010       0.002             0.008            3.798
       Category 5     Category 2        0.024       0.012             0.012            2.275
       Category 5     Category 3        0.017       0.017            -0.001           -0.107
       Category 5     Category 4        0.014       0.031            -0.016           -1.947
       Category 5     Category 5        0.057       0.060            -0.003           -0.233
     BCSAC2         BCSCH7
       Category 1     Category 1        0.048       0.057            -0.010           -0.868
       Category 1     Category 2        0.090       0.082             0.008            0.596
       Category 1     Category 3        0.057       0.051             0.006            0.599
       Category 1     Category 4        0.017       0.020            -0.004           -0.552
       Category 1     Category 5        0.002       0.003            -0.001           -0.274
       Category 2     Category 1        0.031       0.040            -0.009           -0.916
       Category 2     Category 2        0.095       0.096            -0.001           -0.079
       Category 2     Category 3        0.098       0.087             0.011            0.787
       Category 2     Category 4        0.055       0.049             0.005            0.508
       Category 2     Category 5        0.005       0.011            -0.006           -1.236
       Category 3     Category 1        0.019       0.015             0.004            0.622
       Category 3     Category 2        0.036       0.050            -0.015           -1.367
       Category 3     Category 3        0.062       0.058             0.004            0.383
       Category 3     Category 4        0.045       0.041             0.004            0.431
       Category 3     Category 5        0.014       0.012             0.002            0.438
       Category 4     Category 1        0.017       0.011             0.006            1.131
       Category 4     Category 2        0.050       0.047             0.003            0.340
       Category 4     Category 3        0.050       0.066            -0.016           -1.338
       Category 4     Category 4        0.076       0.059             0.017            1.520
       Category 4     Category 5        0.012       0.022            -0.010           -1.447
       Category 5     Category 1        0.012       0.003             0.009            3.546
       Category 5     Category 2        0.021       0.017             0.004            0.665
       Category 5     Category 3        0.029       0.034            -0.005           -0.605
       Category 5     Category 4        0.019       0.042            -0.023           -2.361
       Category 5     Category 5        0.040       0.025             0.015            1.980
     BCSAC2         BCSAC4
       Category 1     Category 1        0.081       0.075             0.006            0.480
       Category 1     Category 2        0.093       0.098            -0.005           -0.362
       Category 1     Category 3        0.026       0.035            -0.008           -0.943
       Category 1     Category 4        0.005       0.007            -0.002           -0.446
       Category 1     Category 5        0.010       0.000             0.009           11.398
       Category 2     Category 1        0.014       0.021            -0.007           -0.997
       Category 2     Category 2        0.140       0.110             0.030            1.977
       Category 2     Category 3        0.105       0.103             0.002            0.137
       Category 2     Category 4        0.017       0.044            -0.028           -2.751
       Category 2     Category 5        0.007       0.005             0.002            0.721
       Category 3     Category 1        0.002       0.003            -0.001           -0.263
       Category 3     Category 2        0.024       0.038            -0.014           -1.501
       Category 3     Category 3        0.088       0.069             0.019            1.520
       Category 3     Category 4        0.057       0.055             0.002            0.208
       Category 3     Category 5        0.005       0.011            -0.006           -1.257
       Category 4     Category 1        0.002       0.001             0.002            1.185
       Category 4     Category 2        0.010       0.019            -0.009           -1.378
       Category 4     Category 3        0.040       0.061            -0.020           -1.743
       Category 4     Category 4        0.124       0.088             0.036            2.624
       Category 4     Category 5        0.029       0.037            -0.008           -0.912
       Category 5     Category 1        0.000       0.000             0.000           -0.113
       Category 5     Category 2        0.000       0.002            -0.002           -0.896
       Category 5     Category 3        0.021       0.014             0.008            1.399
       Category 5     Category 4        0.036       0.045            -0.009           -0.905
       Category 5     Category 5        0.064       0.061             0.003            0.274
     BCSAC2         BCSDF8
       Category 1     Category 1        0.086       0.083             0.003            0.196
       Category 1     Category 2        0.083       0.075             0.008            0.639
       Category 1     Category 3        0.026       0.033            -0.006           -0.733
       Category 1     Category 4        0.007       0.019            -0.012           -1.790
       Category 1     Category 5        0.012       0.004             0.007            2.287
       Category 2     Category 1        0.069       0.056             0.013            1.146
       Category 2     Category 2        0.110       0.097             0.013            0.891
       Category 2     Category 3        0.048       0.062            -0.014           -1.218
       Category 2     Category 4        0.040       0.050            -0.010           -0.935
       Category 2     Category 5        0.017       0.018            -0.001           -0.216
       Category 3     Category 1        0.014       0.020            -0.006           -0.898
       Category 3     Category 2        0.048       0.051            -0.003           -0.295
       Category 3     Category 3        0.055       0.042             0.013            1.331
       Category 3     Category 4        0.048       0.043             0.005            0.514
       Category 3     Category 5        0.012       0.021            -0.009           -1.254
       Category 4     Category 1        0.002       0.014            -0.011           -1.977
       Category 4     Category 2        0.038       0.046            -0.007           -0.734
       Category 4     Category 3        0.050       0.047             0.003            0.299
       Category 4     Category 4        0.074       0.059             0.014            1.253
       Category 4     Category 5        0.040       0.039             0.001            0.113
       Category 5     Category 1        0.005       0.003             0.002            0.693
       Category 5     Category 2        0.005       0.015            -0.010           -1.747
       Category 5     Category 3        0.026       0.022             0.005            0.648
       Category 5     Category 4        0.040       0.038             0.002            0.260
       Category 5     Category 5        0.045       0.044             0.002            0.158
     BCSAC2         BCSCH8
       Category 1     Category 1        0.036       0.036             0.000           -0.033
       Category 1     Category 2        0.083       0.081             0.003            0.203
       Category 1     Category 3        0.055       0.064            -0.009           -0.775
       Category 1     Category 4        0.021       0.028            -0.006           -0.771
       Category 1     Category 5        0.019       0.006             0.013            3.444
       Category 2     Category 1        0.026       0.025             0.001            0.132
       Category 2     Category 2        0.086       0.087            -0.002           -0.124
       Category 2     Category 3        0.114       0.097             0.017            1.176
       Category 2     Category 4        0.048       0.056            -0.009           -0.786
       Category 2     Category 5        0.010       0.017            -0.007           -1.181
       Category 3     Category 1        0.007       0.010            -0.003           -0.602
       Category 3     Category 2        0.043       0.045            -0.002           -0.212
       Category 3     Category 3        0.060       0.062            -0.002           -0.182
       Category 3     Category 4        0.052       0.043             0.009            0.911
       Category 3     Category 5        0.014       0.016            -0.002           -0.299
       Category 4     Category 1        0.007       0.008             0.000           -0.097
       Category 4     Category 2        0.031       0.042            -0.011           -1.130
       Category 4     Category 3        0.067       0.070            -0.003           -0.235
       Category 4     Category 4        0.079       0.059             0.020            1.744
       Category 4     Category 5        0.021       0.027            -0.006           -0.707
       Category 5     Category 1        0.005       0.002             0.003            1.170
       Category 5     Category 2        0.029       0.016             0.012            1.974
       Category 5     Category 3        0.033       0.036            -0.003           -0.295
       Category 5     Category 4        0.026       0.040            -0.014           -1.463
       Category 5     Category 5        0.029       0.027             0.002            0.237
     BCSAC2         BCSAC5
       Category 1     Category 1        0.107       0.114            -0.007           -0.422
       Category 1     Category 2        0.057       0.072            -0.015           -1.182
       Category 1     Category 3        0.038       0.022             0.016            2.286
       Category 1     Category 4        0.010       0.007             0.003            0.759
       Category 1     Category 5        0.002       0.000             0.002            2.963
       Category 2     Category 1        0.048       0.044             0.004            0.379
       Category 2     Category 2        0.136       0.108             0.028            1.822
       Category 2     Category 3        0.060       0.077            -0.017           -1.340
       Category 2     Category 4        0.036       0.050            -0.014           -1.312
       Category 2     Category 5        0.005       0.005             0.000           -0.017
       Category 3     Category 1        0.010       0.007             0.002            0.562
       Category 3     Category 2        0.036       0.041            -0.005           -0.516
       Category 3     Category 3        0.062       0.053             0.008            0.772
       Category 3     Category 4        0.060       0.062            -0.003           -0.233
       Category 3     Category 5        0.010       0.013            -0.003           -0.565
       Category 4     Category 1        0.000       0.002            -0.002           -0.890
       Category 4     Category 2        0.007       0.020            -0.013           -1.894
       Category 4     Category 3        0.038       0.044            -0.006           -0.625
       Category 4     Category 4        0.117       0.095             0.022            1.523
       Category 4     Category 5        0.043       0.043            -0.001           -0.064
       Category 5     Category 1        0.002       0.000             0.002            5.539
       Category 5     Category 2        0.007       0.002             0.005            2.489
       Category 5     Category 3        0.007       0.008            -0.001           -0.240
       Category 5     Category 4        0.033       0.041            -0.008           -0.835
       Category 5     Category 5        0.071       0.070             0.002            0.130
     BCSAC2         BCSDF9
       Category 1     Category 1        0.069       0.068             0.001            0.102
       Category 1     Category 2        0.069       0.079            -0.010           -0.741
       Category 1     Category 3        0.038       0.042            -0.004           -0.374
       Category 1     Category 4        0.024       0.019             0.005            0.793
       Category 1     Category 5        0.014       0.007             0.007            1.655
       Category 2     Category 1        0.050       0.047             0.003            0.321
       Category 2     Category 2        0.102       0.095             0.007            0.502
       Category 2     Category 3        0.055       0.073            -0.018           -1.454
       Category 2     Category 4        0.052       0.044             0.009            0.866
       Category 2     Category 5        0.024       0.024            -0.001           -0.087
       Category 3     Category 1        0.014       0.018            -0.003           -0.537
       Category 3     Category 2        0.067       0.050             0.017            1.589
       Category 3     Category 3        0.048       0.048            -0.001           -0.081
       Category 3     Category 4        0.024       0.035            -0.011           -1.259
       Category 3     Category 5        0.024       0.025            -0.001           -0.163
       Category 4     Category 1        0.007       0.012            -0.005           -0.970
       Category 4     Category 2        0.038       0.046            -0.008           -0.739
       Category 4     Category 3        0.069       0.055             0.014            1.269
       Category 4     Category 4        0.045       0.048            -0.003           -0.250
       Category 4     Category 5        0.045       0.044             0.001            0.125
       Category 5     Category 1        0.007       0.003             0.004            1.551
       Category 5     Category 2        0.010       0.016            -0.007           -1.099
       Category 5     Category 3        0.036       0.027             0.009            1.126
       Category 5     Category 4        0.031       0.031             0.000            0.005
       Category 5     Category 5        0.038       0.044            -0.006           -0.624
     BCSAC2         BCSCH9
       Category 1     Category 1        0.060       0.059             0.001            0.053
       Category 1     Category 2        0.090       0.062             0.028            2.403
       Category 1     Category 3        0.040       0.058            -0.018           -1.551
       Category 1     Category 4        0.017       0.030            -0.014           -1.631
       Category 1     Category 5        0.007       0.005             0.002            0.730
       Category 2     Category 1        0.038       0.045            -0.007           -0.714
       Category 2     Category 2        0.086       0.071             0.014            1.136
       Category 2     Category 3        0.064       0.089            -0.025           -1.797
       Category 2     Category 4        0.081       0.063             0.018            1.493
       Category 2     Category 5        0.014       0.014             0.000            0.044
       Category 3     Category 1        0.017       0.019            -0.002           -0.369
       Category 3     Category 2        0.029       0.038            -0.009           -0.987
       Category 3     Category 3        0.079       0.057             0.022            1.951
       Category 3     Category 4        0.045       0.049            -0.004           -0.351
       Category 3     Category 5        0.007       0.014            -0.007           -1.169
       Category 4     Category 1        0.012       0.015            -0.003           -0.519
       Category 4     Category 2        0.012       0.036            -0.024           -2.641
       Category 4     Category 3        0.083       0.064             0.020            1.663
       Category 4     Category 4        0.079       0.067             0.012            0.991
       Category 4     Category 5        0.019       0.024            -0.005           -0.644
       Category 5     Category 1        0.017       0.004             0.012            3.731
       Category 5     Category 2        0.005       0.014            -0.009           -1.634
       Category 5     Category 3        0.033       0.032             0.001            0.110
       Category 5     Category 4        0.033       0.046            -0.012           -1.221
       Category 5     Category 5        0.033       0.025             0.009            1.159
     BCSDF4         BCSDF5
       Category 1     Category 1        0.088       0.047             0.041            3.980
       Category 1     Category 2        0.002       0.037            -0.034           -3.747
       Category 1     Category 3        0.005       0.009            -0.005           -0.997
       Category 1     Category 4        0.000       0.002            -0.002           -0.874
       Category 1     Category 5        0.000       0.000             0.000           -0.251
       Category 2     Category 1        0.019       0.044            -0.025           -2.525
       Category 2     Category 2        0.131       0.092             0.039            2.755
       Category 2     Category 3        0.040       0.047            -0.007           -0.673
       Category 2     Category 4        0.010       0.016            -0.006           -1.056
       Category 2     Category 5        0.002       0.002             0.000           -0.016
       Category 3     Category 1        0.005       0.023            -0.018           -2.457
       Category 3     Category 2        0.100       0.094             0.006            0.389
       Category 3     Category 3        0.117       0.086             0.031            2.272
       Category 3     Category 4        0.031       0.047            -0.016           -1.555
       Category 3     Category 5        0.010       0.012            -0.003           -0.507
       Category 4     Category 1        0.002       0.006            -0.004           -1.042
       Category 4     Category 2        0.045       0.051            -0.006           -0.571
       Category 4     Category 3        0.064       0.078            -0.014           -1.073
       Category 4     Category 4        0.107       0.069             0.038            3.119
       Category 4     Category 5        0.017       0.031            -0.014           -1.681
       Category 5     Category 1        0.007       0.001             0.006            4.031
       Category 5     Category 2        0.012       0.016            -0.004           -0.635
       Category 5     Category 3        0.038       0.043            -0.005           -0.528
       Category 5     Category 4        0.055       0.069            -0.014           -1.145
       Category 5     Category 5        0.093       0.076             0.017            1.324
     BCSDF4         BCSCH3
       Category 1     Category 1        0.033       0.024             0.009            1.254
       Category 1     Category 2        0.040       0.037             0.003            0.357
       Category 1     Category 3        0.014       0.020            -0.006           -0.828
       Category 1     Category 4        0.002       0.012            -0.010           -1.839
       Category 1     Category 5        0.005       0.002             0.003            1.349
       Category 2     Category 1        0.019       0.036            -0.017           -1.878
       Category 2     Category 2        0.095       0.074             0.021            1.620
       Category 2     Category 3        0.043       0.049            -0.006           -0.563
       Category 2     Category 4        0.045       0.036             0.009            1.024
       Category 2     Category 5        0.000       0.007            -0.007           -1.725
       Category 3     Category 1        0.031       0.035            -0.004           -0.438
       Category 3     Category 2        0.086       0.088            -0.003           -0.195
       Category 3     Category 3        0.069       0.067             0.002            0.128
       Category 3     Category 4        0.067       0.057             0.009            0.808
       Category 3     Category 5        0.010       0.014            -0.004           -0.728
       Category 4     Category 1        0.019       0.023            -0.004           -0.561
       Category 4     Category 2        0.067       0.071            -0.004           -0.356
       Category 4     Category 3        0.064       0.063             0.002            0.140
       Category 4     Category 4        0.067       0.061             0.005            0.459
       Category 4     Category 5        0.019       0.017             0.002            0.243
       Category 5     Category 1        0.029       0.013             0.016            2.878
       Category 5     Category 2        0.033       0.050            -0.017           -1.584
       Category 5     Category 3        0.062       0.054             0.008            0.760
       Category 5     Category 4        0.050       0.064            -0.014           -1.171
       Category 5     Category 5        0.031       0.024             0.007            0.899
     BCSDF4         BCSCH4
       Category 1     Category 1        0.031       0.023             0.008            1.083
       Category 1     Category 2        0.040       0.036             0.004            0.482
       Category 1     Category 3        0.014       0.023            -0.009           -1.210
       Category 1     Category 4        0.007       0.011            -0.004           -0.769
       Category 1     Category 5        0.002       0.002             0.000            0.235
       Category 2     Category 1        0.029       0.034            -0.005           -0.614
       Category 2     Category 2        0.074       0.071             0.003            0.200
       Category 2     Category 3        0.064       0.057             0.007            0.661
       Category 2     Category 4        0.031       0.033            -0.002           -0.250
       Category 2     Category 5        0.005       0.007            -0.002           -0.577
       Category 3     Category 1        0.021       0.032            -0.011           -1.250
       Category 3     Category 2        0.093       0.083             0.009            0.697
       Category 3     Category 3        0.095       0.079             0.017            1.272
       Category 3     Category 4        0.045       0.054            -0.008           -0.770
       Category 3     Category 5        0.007       0.014            -0.007           -1.198
       Category 4     Category 1        0.010       0.021            -0.011           -1.636
       Category 4     Category 2        0.062       0.066            -0.004           -0.344
       Category 4     Category 3        0.079       0.073             0.006            0.466
       Category 4     Category 4        0.067       0.058             0.009            0.776
       Category 4     Category 5        0.019       0.018             0.001            0.134
       Category 5     Category 1        0.031       0.011             0.020            3.830
       Category 5     Category 2        0.033       0.045            -0.012           -1.194
       Category 5     Category 3        0.040       0.062            -0.021           -1.806
       Category 5     Category 4        0.067       0.061             0.006            0.493
       Category 5     Category 5        0.033       0.025             0.008            1.023
     BCSDF4         BCSCH5
       Category 1     Category 1        0.014       0.020            -0.005           -0.782
       Category 1     Category 2        0.043       0.030             0.013            1.605
       Category 1     Category 3        0.017       0.024            -0.007           -0.974
       Category 1     Category 4        0.010       0.017            -0.007           -1.130
       Category 1     Category 5        0.012       0.006             0.006            1.739
       Category 2     Category 1        0.031       0.031             0.000            0.049
       Category 2     Category 2        0.067       0.057             0.009            0.834
       Category 2     Category 3        0.055       0.054             0.001            0.074
       Category 2     Category 4        0.036       0.043            -0.007           -0.753
       Category 2     Category 5        0.014       0.017            -0.003           -0.501
       Category 3     Category 1        0.031       0.031             0.000            0.049
       Category 3     Category 2        0.052       0.067            -0.015           -1.191
       Category 3     Category 3        0.095       0.071             0.024            1.943
       Category 3     Category 4        0.069       0.064             0.005            0.454
       Category 3     Category 5        0.014       0.030            -0.016           -1.882
       Category 4     Category 1        0.012       0.021            -0.009           -1.316
       Category 4     Category 2        0.052       0.054            -0.001           -0.103
       Category 4     Category 3        0.062       0.063            -0.001           -0.117
       Category 4     Category 4        0.076       0.063             0.013            1.081
       Category 4     Category 5        0.033       0.034            -0.001           -0.122
       Category 5     Category 1        0.026       0.012             0.014            2.531
       Category 5     Category 2        0.031       0.038            -0.007           -0.759
       Category 5     Category 3        0.036       0.052            -0.016           -1.519
       Category 5     Category 4        0.057       0.061            -0.004           -0.322
       Category 5     Category 5        0.055       0.041             0.014            1.405
     BCSDF4         BCSDF6
       Category 1     Category 1        0.045       0.043             0.002            0.235
       Category 1     Category 2        0.024       0.030            -0.006           -0.714
       Category 1     Category 3        0.010       0.016            -0.006           -1.001
       Category 1     Category 4        0.012       0.006             0.006            1.559
       Category 1     Category 5        0.005       0.001             0.004            2.445
       Category 2     Category 1        0.019       0.036            -0.017           -1.887
       Category 2     Category 2        0.069       0.061             0.008            0.690
       Category 2     Category 3        0.067       0.056             0.010            0.916
       Category 2     Category 4        0.036       0.037            -0.001           -0.160
       Category 2     Category 5        0.012       0.012             0.000            0.063
       Category 3     Category 1        0.019       0.016             0.003            0.447
       Category 3     Category 2        0.045       0.050            -0.005           -0.460
       Category 3     Category 3        0.074       0.074             0.000           -0.023
       Category 3     Category 4        0.071       0.078            -0.006           -0.495
       Category 3     Category 5        0.052       0.043             0.009            0.895
       Category 4     Category 1        0.014       0.004             0.010            3.317
       Category 4     Category 2        0.024       0.021             0.003            0.377
       Category 4     Category 3        0.050       0.049             0.001            0.140
       Category 4     Category 4        0.083       0.080             0.003            0.256
       Category 4     Category 5        0.064       0.082            -0.018           -1.326
       Category 5     Category 1        0.002       0.001             0.002            1.700
       Category 5     Category 2        0.005       0.005             0.000            0.034
       Category 5     Category 3        0.012       0.017            -0.005           -0.854
       Category 5     Category 4        0.048       0.049            -0.001           -0.125
       Category 5     Category 5        0.138       0.133             0.005            0.287
     BCSDF4         BCSCH6
       Category 1     Category 1        0.026       0.023             0.003            0.400
       Category 1     Category 2        0.043       0.035             0.008            0.836
       Category 1     Category 3        0.014       0.022            -0.008           -1.062
       Category 1     Category 4        0.010       0.012            -0.003           -0.477
       Category 1     Category 5        0.002       0.003             0.000           -0.137
       Category 2     Category 1        0.017       0.036            -0.020           -2.157
       Category 2     Category 2        0.081       0.071             0.010            0.821
       Category 2     Category 3        0.050       0.052            -0.002           -0.205
       Category 2     Category 4        0.052       0.034             0.019            2.106
       Category 2     Category 5        0.002       0.009            -0.007           -1.476
       Category 3     Category 1        0.026       0.036            -0.010           -1.111
       Category 3     Category 2        0.100       0.085             0.015            1.139
       Category 3     Category 3        0.076       0.072             0.005            0.369
       Category 3     Category 4        0.052       0.053             0.000           -0.016
       Category 3     Category 5        0.007       0.017            -0.010           -1.555
       Category 4     Category 1        0.024       0.025            -0.001           -0.166
       Category 4     Category 2        0.055       0.069            -0.014           -1.145
       Category 4     Category 3        0.081       0.066             0.015            1.212
       Category 4     Category 4        0.055       0.055             0.000           -0.010
       Category 4     Category 5        0.021       0.021             0.001            0.120
       Category 5     Category 1        0.043       0.015             0.028            4.800
       Category 5     Category 2        0.031       0.050            -0.019           -1.795
       Category 5     Category 3        0.048       0.057            -0.010           -0.843
       Category 5     Category 4        0.040       0.056            -0.016           -1.401
       Category 5     Category 5        0.043       0.027             0.016            2.065
     BCSDF4         BCSAC3
       Category 1     Category 1        0.062       0.040             0.021            2.232
       Category 1     Category 2        0.007       0.031            -0.024           -2.815
       Category 1     Category 3        0.010       0.014            -0.004           -0.780
       Category 1     Category 4        0.005       0.008            -0.004           -0.827
       Category 1     Category 5        0.012       0.001             0.010            5.726
       Category 2     Category 1        0.019       0.043            -0.024           -2.433
       Category 2     Category 2        0.086       0.065             0.021            1.718
       Category 2     Category 3        0.060       0.044             0.015            1.515
       Category 2     Category 4        0.029       0.039            -0.010           -1.108
       Category 2     Category 5        0.010       0.011            -0.001           -0.257
       Category 3     Category 1        0.026       0.027            -0.001           -0.121
       Category 3     Category 2        0.076       0.065             0.011            0.900
       Category 3     Category 3        0.057       0.062            -0.004           -0.381
       Category 3     Category 4        0.067       0.075            -0.008           -0.658
       Category 3     Category 5        0.036       0.033             0.003            0.349
       Category 4     Category 1        0.014       0.011             0.004            0.758
       Category 4     Category 2        0.033       0.038            -0.005           -0.540
       Category 4     Category 3        0.036       0.049            -0.013           -1.253
       Category 4     Category 4        0.102       0.082             0.021            1.536
       Category 4     Category 5        0.050       0.056            -0.006           -0.539
       Category 5     Category 1        0.002       0.003             0.000           -0.060
       Category 5     Category 2        0.012       0.015            -0.003           -0.458
       Category 5     Category 3        0.033       0.026             0.007            0.883
       Category 5     Category 4        0.069       0.067             0.002            0.171
       Category 5     Category 5        0.088       0.094            -0.006           -0.433
     BCSDF4         BCSDF7
       Category 1     Category 1        0.040       0.034             0.006            0.693
       Category 1     Category 2        0.026       0.038            -0.012           -1.287
       Category 1     Category 3        0.010       0.014            -0.004           -0.782
       Category 1     Category 4        0.007       0.007             0.000            0.047
       Category 1     Category 5        0.012       0.002             0.010            5.041
       Category 2     Category 1        0.021       0.031            -0.010           -1.138
       Category 2     Category 2        0.100       0.076             0.024            1.824
       Category 2     Category 3        0.048       0.047             0.001            0.087
       Category 2     Category 4        0.029       0.034            -0.006           -0.647
       Category 2     Category 5        0.005       0.014            -0.009           -1.602
       Category 3     Category 1        0.017       0.016             0.000            0.029
       Category 3     Category 2        0.055       0.071            -0.016           -1.299
       Category 3     Category 3        0.081       0.065             0.016            1.329
       Category 3     Category 4        0.069       0.067             0.002            0.188
       Category 3     Category 5        0.040       0.043            -0.002           -0.220
       Category 4     Category 1        0.007       0.005             0.002            0.535
       Category 4     Category 2        0.040       0.038             0.003            0.292
       Category 4     Category 3        0.040       0.050            -0.009           -0.877
       Category 4     Category 4        0.090       0.071             0.020            1.586
       Category 4     Category 5        0.057       0.072            -0.015           -1.196
       Category 5     Category 1        0.002       0.001             0.001            0.923
       Category 5     Category 2        0.014       0.012             0.002            0.369
       Category 5     Category 3        0.021       0.025            -0.003           -0.409
       Category 5     Category 4        0.036       0.052            -0.017           -1.524
       Category 5     Category 5        0.131       0.115             0.016            1.045
     BCSDF4         BCSCH7
       Category 1     Category 1        0.043       0.024             0.019            2.603
       Category 1     Category 2        0.040       0.035             0.006            0.628
       Category 1     Category 3        0.007       0.024            -0.016           -2.217
       Category 1     Category 4        0.000       0.011            -0.011           -2.167
       Category 1     Category 5        0.005       0.002             0.003            1.129
       Category 2     Category 1        0.012       0.035            -0.023           -2.586
       Category 2     Category 2        0.083       0.069             0.014            1.167
       Category 2     Category 3        0.076       0.057             0.019            1.650
       Category 2     Category 4        0.029       0.033            -0.004           -0.483
       Category 2     Category 5        0.002       0.008            -0.006           -1.311
       Category 3     Category 1        0.017       0.034            -0.017           -1.919
       Category 3     Category 2        0.081       0.081             0.000            0.014
       Category 3     Category 3        0.093       0.079             0.014            1.039
       Category 3     Category 4        0.064       0.053             0.012            1.060
       Category 3     Category 5        0.007       0.016            -0.009           -1.414
       Category 4     Category 1        0.021       0.022            -0.001           -0.080
       Category 4     Category 2        0.055       0.064            -0.009           -0.779
       Category 4     Category 3        0.071       0.073            -0.002           -0.132
       Category 4     Category 4        0.074       0.056             0.017            1.546
       Category 4     Category 5        0.014       0.020            -0.006           -0.851
       Category 5     Category 1        0.033       0.012             0.021            4.035
       Category 5     Category 2        0.033       0.044            -0.011           -1.089
       Category 5     Category 3        0.048       0.062            -0.014           -1.219
       Category 5     Category 4        0.045       0.059            -0.014           -1.192
       Category 5     Category 5        0.045       0.028             0.018            2.196
     BCSDF4         BCSAC4
       Category 1     Category 1        0.040       0.031             0.009            1.077
       Category 1     Category 2        0.029       0.038            -0.010           -1.039
       Category 1     Category 3        0.000       0.018            -0.018           -2.801
       Category 1     Category 4        0.014       0.006             0.008            2.019
       Category 1     Category 5        0.012       0.001             0.011            7.735
       Category 2     Category 1        0.017       0.034            -0.017           -1.941
       Category 2     Category 2        0.093       0.076             0.016            1.270
       Category 2     Category 3        0.074       0.057             0.017            1.499
       Category 2     Category 4        0.019       0.029            -0.010           -1.244
       Category 2     Category 5        0.000       0.006            -0.006           -1.600
       Category 3     Category 1        0.021       0.023            -0.001           -0.153
       Category 3     Category 2        0.083       0.079             0.004            0.331
[truncated: 287,597 more chars]
