# Supplementary material for: A validation of the body compassion scale in females
Source: J Health Psychol. 2023 Mar 16;28(10):900–12. doi: 10.1177/13591053231160922 (PMC10466952; doi:10.1177/13591053231160922)
Supplement: sj-sps-2-hpq-10.1177_13591053231160922 – Supplemental material for A validation of the body compassion scale in females [file sj-sps-2-hpq-10.1177_13591053231160922.sps]

* Encoding: UTF-8.
COMPUTE BATTotal=(bat1 + bat2 + bat3 + bat4 + bat5 + bat6 + bat7 + bat8 + bat9 + bat10 + bat11 +
    bat12 + bat13 + bat14 + bat15 + bat16 + bat17 + bat18 + bat19 + bat20).
EXECUTE.

COMPUTE BATFactor1=(bat3 + bat5 + bat6 + bat10 + bat11 + bat13 + bat16).
EXECUTE.

COMPUTE BATFactor2=(bat2 + bat4 + bat9 + bat12 + bat14 + bat17 + bat19).
EXECUTE.

COMPUTE BATFactor3=(bat1 + bat7 + bat8 + bat18).
EXECUTE.
