# Supplementary material for: A validation of the body compassion scale in females
Source: J Health Psychol. 2023 Mar 16;28(10):900–12. doi: 10.1177/13591053231160922 (PMC10466952; doi:10.1177/13591053231160922)
Supplement: sj-sps-3-hpq-10.1177_13591053231160922 – Supplemental material for A validation of the body compassion scale in females [file sj-sps-3-hpq-10.1177_13591053231160922.sps]

* Encoding: UTF-8.
COMPUTE BICITotal=(bici1+bici2+bici3+bici4+bici5+bici6+bici7+bici8+bici9+bici10+bici11+bici12+
    bici13+bici14+bici15+bici16+bici17+bici18+bici19).
EXECUTE.
