# Supplementary material for: A validation of the body compassion scale in females
Source: J Health Psychol. 2023 Mar 16;28(10):900–12. doi: 10.1177/13591053231160922 (PMC10466952; doi:10.1177/13591053231160922)
Supplement: sj-sps-4-hpq-10.1177_13591053231160922 – Supplemental material for A validation of the body compassion scale in females [file sj-sps-4-hpq-10.1177_13591053231160922.sps]

* Encoding: UTF-8.
RECODE bcsdf1 bcsdf2 bcsdf3 bcsdf4 bcsdf5 bcsdf6 bcsdf7 bcsdf8 bcsdf9 (1=5) (2=4) (3=3) (4=2) (5=1).
EXECUTE.

COMPUTE BCDefusion=(bcsdf1+bcsdf2+bcsdf3+bcsdf4+bcsdf5+bcsdf6+bcsdf7+bcsdf8+bcsdf9).
EXECUTE.

COMPUTE BCHumanity=(bcsch1+bcsch2+bcsch3+bcsch4+bcsch5+bcsch6+bcsch7+bcsch8+bcsch9).
EXECUTE.

COMPUTE BCAcceptance=(bcsac1+bcsac2+bcsac3+bcsac4+bcsac5).
EXECUTE.

COMPUTE BCScore=MEAN(BCDefusion,BCHumanity,BCAcceptance).
EXECUTE.
